# Supplementary material for: Identification of clinical disease trajectories in neurodegenerative disorders with natural language processing
Source: Nat Med. 2024 Mar 12;30(4):1143–53. doi: 10.1038/s41591-024-02843-9 (PMC11031398; doi:10.1038/s41591-024-02843-9)
Supplement: Supplementary file 3 — Supplementary Tables 1–16. [file 41591_2024_2843_MOESM3_ESM.xlsx]

## Sheet: Overview
Table	Description
Table S1	General information, including age ranges, sex, and Neuropathological Diagnosis, for the 3,042 donors for which a clinical disease trajectory was constructed.
Table S2	Overview of the Neuropathological Diagnoses used in this manuscript, including Abbreviation, Type, and links to relevant BioPortal entries.
Table S3	NLP model training data in the form of 18,917 sentences from medical record summaries for which the initial 90 signs and symptoms were scored.
Table S4	Clinical disease trajectories for 2,887 donors, including how many years before death each entry occurred.
Table S5	Overview of previous work. Data for the table was obtained by thorough search of papers on PubMed limited by year to the last decade (from 2013 to 2023), prioritizing post mortem studies with participant groups numbering over 100 and unique studies on specific brain disorders. Keywords of interest encompassed 'neuropathology', 'clinical', 'symptoms', 'autopsy', ‘post mortem’ and the names of brai…
Table S6	Overview of P-values displayed in Fig. 2B, Fig. 2C, Fig 4, and Fig. 5A-D
Table S7	Results of Seurat FindMarkers analysis on the temporal matrix for all selected donors. The function FindMarkers uses a two-sided Wilcoxon rank-sum test and p-value is adjusted through a bonferroni correction.
Table S8	Results of Seurat FindMarkers analysis on the temporal matrix for the dementia subcluster (EARLY-DEM+LATE-DEM). The function FindMarkers uses a two-sided Wilcoxon rank-sum test and p-value is adjusted through a bonferroni correction.
Table S9	Results of Seurat FindMarkers analysis on the temporal matrix for the PD+ subcluster. The function FindMarkers uses a two-sided Wilcoxon rank-sum test and p-value is adjusted through a bonferroni correction.
Table S10	Results of Seurat FindMarkers analysis on the temporal matrix for the MS and other diagnoses subcluster. The function FindMarkers uses a two-sided Wilcoxon rank-sum test and p-value is adjusted through a bonferroni correction.
Table S11	Results of Seurat FindMarkers analysis on the temporal matrix for for the subclustering on the PSYCHIATRIC cluster. The function FindMarkers uses a two-sided Wilcoxon rank-sum test and p-value is adjusted through a bonferroni correction.
Table S12	Results of Seurat FindMarkers analysis on the flattened matrix for all selected donors. The function FindMarkers uses a two-sided Wilcoxon rank-sum test and p-value is adjusted through a bonferroni correction.
Table S13	Results of Seurat FindMarkers analysis on the flattened matrix for the dementia subcluster. The function FindMarkers uses a two-sided Wilcoxon rank-sum test and p-value is adjusted through a bonferroni correction.
Table S14	Results of Seurat FindMarkers analysis on the flattened matrix for the PD+ subcluster. The function FindMarkers uses a two-sided Wilcoxon rank-sum test and p-value is adjusted through a bonferroni correction.
Table S15	Results of Seurat FindMarkers analysis on the flattened matrix for the MS and other diagnoses subcluster. The function FindMarkers uses a two-sided Wilcoxon rank-sum test and p-value is adjusted through a bonferroni correction.
Table S16	Results of Seurat FindMarkers analysis on the flattened matrix for the subclustering on the PSYCHIATRIC cluster. The function FindMarkers uses a two-sided Wilcoxon rank-sum test and p-value is adjusted through a bonferroni correction.

## Sheet: S1 Donor information
Supplementary Table 1: General information, including age range, sex, and Neuropathological Diagnosis, for the 3,042 donors for which a clinical disease trajectory was constructed. We utilize random donor identifiers that do not contain the year of death, in contrast to the Netherlands Brain Bank identifiers. The age of death information has been adjusted to a 5-year interval. Donors above 95 wer…
DonorID	Neuropathological Diagnosis	Age	Sex
NND 84-GXS	TAU	95+	F
NND 97-IML	CON	95+	F
NND 91-SRA	CON	95+	M
NND 62-SDJ	CON	95+	F
NND 36-QBZ	CON	95+	F
NND 68-SIY	CON	95+	F
NND 93-GNQ	AD	95+	F
NND 69-OIQ	CON	95+	F
NND 04-PUX	CON	95+	F
NND 68-HXI	AD,DLB	95+	F
NND 28-RCJ	AD	95+	F
NND 60-BVY	PSYCH,MDD	95+	F
NND 27-BNL	AD	95+	F
NND 61-QNE	DEM,SICC	95+	F
NND 62-IBN	AD	95+	F
NND 80-XYF	CON	95+	F
NND 86-VEW	PSP	95+	F
NND 71-EYT	AD,ENCEPHA,VE	95+	F
NND 45-YNS	CON	95+	F
NND 21-UJA	AD	95+	F
NND 39-GUG	AD	95+	F
NND 59-FFE	DLB,SICC	95+	F
NND 14-BTW	CON	95+	M
NND 74-XLC	ILBD	95+	M
NND 10-YZM	PSP	95+	F
NND 40-WWD	AD,ENCEPHA,VE	95+	F
NND 42-YDR	PD	95+	M
NND 23-DWK	ENCEPHA,VE	95+	M
NND 10-EJV	ENCEPHA,VE	95+	F
NND 12-IUV	DEM,SICC,AGD	95+	F
NND 24-WQF	AD	95+	F
NND 52-KPQ	AD	95+	F
NND 93-TXH	AD	95+	M
NND 46-PJK	AD,DLB	95+	F
NND 91-HPD	AD	95+	F
NND 91-ATC	AD	95+	F
NND 62-OOE	DEM,SICC	95+	F
NND 94-XKL	CON	95+	F
NND 10-WCX	DEM,ENCEPHA,VE	95+	F
NND 08-EIB	HIP	95+	F
NND 53-SKI	CON	95+	F
NND 10-TCP	DEM,SICC	95+	F
NND 57-BUQ	AD,ILBD	95+	F
NND 30-KNS	VD	95+	M
NND 29-EIQ	AD	95+	M
NND 63-OCO	AD	95+	F
NND 08-XVO	AD	95+	F
NND 22-ETI	AD	95+	F
NND 73-TED	DEM,SICC,AGD	95+	F
NND 36-IOG	AD	95+	F
NND 79-SPM	IS	95+	F
NND 04-DTH	AD	95+	F
NND 98-OJS	HIP	95+	F
NND 99-FTR	CON	95+	M
NND 71-ZFL	CON	95+	M
NND 33-HJX	AD,ILBD	95+	F
NND 37-YQY	PD	95+	F
NND 61-TKL	DEM,ENCEPHA,VE	95+	F
NND 21-CBS	AD	95+	F
NND 87-CBG	AD,CA	95+	F
NND 56-EYT	AD	95+	F
NND 08-JET	DEM,SICC	95+	F
NND 82-VOD	AD	95+	F
NND 22-YYX	CON	95+	M
NND 32-WBY	AD	95+	F
NND 84-ONX	AD,DLB	95+	F
NND 79-VLN	AD	95+	F
NND 24-EPY	DEM,SICC	95+	F
NND 06-PTB	AD	95+	M
NND 76-MHF	CON	95+	F
NND 57-PQA	CON	95+	M
NND 78-URH	AD,DLB	95+	F
NND 75-IDX	ILBD	95+	F
NND 38-YZT	AD,DLB	91-95	M
NND 01-BHN	AD	91-95	F
NND 35-ARQ	HIP	91-95	F
NND 39-QFF	AD	91-95	M
NND 49-EMM	AD	91-95	F
NND 72-NTQ	PSYCH,SCZ	91-95	M
NND 56-ACU	AD	91-95	F
NND 21-ZCI	AD,DLB	91-95	F
NND 71-SHU	AD	91-95	F
NND 67-RWA	AD	91-95	F
NND 80-RDJ	AD,DLB	91-95	F
NND 21-BJB	AD,ILBD	91-95	F
NND 98-CMD	AD,ILBD	91-95	F
NND 04-FYJ	DLB	91-95	M
NND 62-JKK	ILBD	91-95	F
NND 02-NCL	AD	91-95	M
NND 70-BOC	AD,ENCEPHA,VE	91-95	F
NND 64-WWH	CON	91-95	F
NND 71-ONZ	MS,MS-SP	91-95	F
NND 83-PDH	CON	91-95	M
NND 38-TJD	CON	91-95	F
NND 39-AOK	CON	91-95	F
NND 92-YFY	FTD,FTD-TDP	91-95	M
NND 44-WGG	AD	91-95	F
NND 36-WAY	PDD	91-95	F
NND 85-XXP	CON	91-95	F
NND 28-KCU	PD,AD	91-95	M
NND 31-IAI	AD	91-95	F
NND 73-RGM	AD,DLB	91-95	F
NND 97-VWN	DEM,ENCEPHA,VE	91-95	M
NND 89-NTF	AD	91-95	F
NND 56-LIM	AD	91-95	F
NND 06-LUG	AD,DLB	91-95	F
NND 73-QRJ	AD	91-95	F
NND 34-RAI	CON	91-95	F
NND 25-WAW	DEM,SICC	91-95	F
NND 58-YQK	DEM,SICC	91-95	F
NND 54-LEN	HIP	91-95	F
NND 01-IZC	AD	91-95	F
NND 10-EGU	AD	91-95	F
NND 44-XNZ	AD	91-95	F
NND 95-SLI	AD	91-95	F
NND 55-TXY	AD	91-95	F
NND 00-IOS	AD	91-95	F
NND 21-OWT	AD	91-95	F
NND 17-WFG	DOUBLE_DIAGNOSIS	91-95	F
NND 84-TUV	IS	91-95	F
NND 55-HDH	AD,DLB	91-95	F
NND 00-AJP	AD	91-95	F
NND 91-IHK	CON	91-95	F
NND 10-PCV	TAU	91-95	F
NND 84-LJX	AD,ENCEPHA,VE	91-95	F
NND 55-BQF	AD,CA	91-95	F
NND 22-NZE	CVA	91-95	M
NND 74-RAF	AD	91-95	F
NND 16-OMT	AD,DLB	91-95	F
NND 76-BAG	TAU	91-95	M
NND 73-EWF	AD	91-95	M
NND 08-EXB	PSYCH,MDD	91-95	F
NND 53-PMQ	AD	91-95	M
NND 25-YGA	AD	91-95	M
NND 50-WRS	CON	91-95	F
NND 20-QZW	PDD	91-95	M
NND 85-GXR	CON	91-95	F
NND 40-WYQ	ILBD	91-95	M
NND 71-LYQ	PD,AD	91-95	F
NND 28-SPE	AD	91-95	F
NND 10-BAI	AD	91-95	F
NND 86-HZN	AD	91-95	M
NND 24-INP	AD	91-95	F
NND 62-OJR	DEM,SICC	91-95	F
NND 10-KUP	CON	91-95	M
NND 97-VHK	AD	91-95	F
NND 35-JKE	DEM,SICC	91-95	F
NND 51-WDT	DEM,SICC	91-95	F
NND 22-XCX	PSP	91-95	F
NND 22-LJP	AD	91-95	F
NND 37-EDR	AD	91-95	F
NND 30-NDG	CON	91-95	F
NND 52-TDZ	AD	91-95	M
NND 85-TCG	AD	91-95	F
NND 27-SNJ	AD	91-95	M
NND 38-ZTW	CON	91-95	F
NND 39-NOD	ILBD	91-95	F
NND 04-KWY	PSYCH,MDD	91-95	F
NND 67-MTP	AD	91-95	F
NND 24-OHG	PSYCH,MDD	91-95	M
NND 08-WZM	PSYCH,MDD	91-95	F
NND 92-GRH	AD	91-95	F
NND 20-CUN	CON	91-95	M
NND 65-XYY	CON	91-95	F
NND 59-KBQ	CON	91-95	M
NND 31-AQE	AD	91-95	M
NND 44-BUY	CON	91-95	F
NND 35-FUI	PSYCH,BP	91-95	F
NND 53-GRR	VD	91-95	F
NND 01-VTQ	PSYCH,MDD	91-95	M
NND 89-XDH	PDD	91-95	F
NND 60-QLE	AD	91-95	F
NND 59-OSL	AD	91-95	F
NND 00-LVH	CON	91-95	M
NND 95-AEX	AD	91-95	F
NND 82-DBS	AD	91-95	F
NND 27-AKN	AD,DLB	91-95	F
NND 00-JSL	AD	91-95	F
NND 83-SSQ	AD	91-95	F
NND 37-RZK	HIP	91-95	F
NND 87-CTE	AD	91-95	F
NND 04-OZR	HIP	91-95	F
NND 75-EPL	AD	91-95	F
NND 57-WOR	AD	91-95	F
NND 87-XAX	AD	91-95	F
NND 80-WHH	AD	91-95	F
NND 23-BWB	CON	91-95	F
NND 73-WHP	AD	91-95	F
NND 20-VDH	AD	91-95	M
NND 46-LEB	CON	91-95	F
NND 56-PEW	VD	91-95	F
NND 56-TZW	PSYCH,SCZ	91-95	F
NND 20-EBD	CVA	91-95	F
NND 88-XPS	AD	91-95	F
NND 92-DWL	AD,DLB	91-95	F
NND 68-HSR	CON	91-95	F
NND 05-FSK	TAU	91-95	F
NND 12-TNC	CON	91-95	M
NND 62-IKO	IS	91-95	F
NND 76-RKR	AD	91-95	F
NND 32-ROV	AD,ENCEPHA,VE	91-95	F
NND 03-DMO	DLB,SICC	91-95	M
NND 20-LLG	AD	91-95	F
NND 38-RUW	AD	91-95	F
NND 45-TMC	CON	91-95	F
NND 84-GDX	IS	91-95	F
NND 52-LYB	AD,DLB	91-95	F
NND 92-LAW	CON	91-95	F
NND 93-PQS	CON	91-95	M
NND 07-GBH	ILBD	91-95	F
NND 85-MBD	PSYCH,BP	91-95	F
NND 40-HDN	CON	91-95	F
NND 12-VAB	PDD	91-95	F
NND 03-PXL	DOUBLE_DIAGNOSIS	91-95	F
NND 68-LIG	PD	91-95	M
NND 40-THS	AD	91-95	M
NND 28-XPU	CON	91-95	F
NND 43-MYE	PD	91-95	M
NND 45-LWZ	AD	91-95	F
NND 57-YYY	CON	91-95	M
NND 88-XUX	AD	91-95	F
NND 49-FAV	AD,ILBD	91-95	F
NND 49-MXE	AD	91-95	M
NND 09-CQO	AD	91-95	M
NND 70-LHW	HIP	91-95	F
NND 43-CIF	NEUROPATH	91-95	M
NND 80-LIN	AD	91-95	F
NND 26-XMY	AD	91-95	F
NND 87-KKL	AD,DLB	91-95	F
NND 84-PSN	AD	91-95	M
NND 76-ZMZ	AD	91-95	F
NND 59-WRT	AD	91-95	F
NND 37-GPB	AD	91-95	F
NND 43-MCZ	DEM,SICC	91-95	F
NND 22-RHE	AD	91-95	M
NND 60-EIM	AD	91-95	F
NND 20-LUJ	CON	91-95	F
NND 28-KXL	ILBD	91-95	F
NND 97-FMO	DEM,SICC	91-95	F
NND 83-DFN	DEM,SICC	91-95	F
NND 06-NDF	AD	91-95	F
NND 13-YXM	AD	91-95	F
NND 74-HGL	CON	91-95	F
NND 71-BSN	AD	91-95	F
NND 39-SRB	AD	91-95	F
NND 33-XIT	AD	91-95	F
NND 20-MPB	ILBD	91-95	F
NND 28-VMV	CON	91-95	F
NND 13-GZS	AD	91-95	F
NND 48-IHH	AD	91-95	F
NND 05-LZO	CON	91-95	M
NND 92-BOO	CON	91-95	F
NND 20-HFM	DEM,SICC	91-95	M
NND 29-ZMK	AD	91-95	F
NND 36-EZD	CON	91-95	M
NND 21-XVO	AD	91-95	F
NND 53-YVI	AD	91-95	F
NND 20-PWH	AD	91-95	F
NND 85-ZRC	PSYCH,MDD	91-95	F
NND 54-XIL	NEULOG	91-95	M
NND 86-TLQ	AD	91-95	M
NND 71-KMC	PSP	91-95	F
NND 99-POD	HIP	91-95	M
NND 27-RLW	CON	91-95	F
NND 68-KAF	AD,DLB	91-95	F
NND 25-ZQC	AD	91-95	F
NND 17-TOT	PDD	91-95	F
NND 65-FNI	CON	91-95	F
NND 80-PDZ	AD,ILBD	91-95	F
NND 88-SCS	AD	91-95	F
NND 00-ENO	AD	91-95	F
NND 67-XRF	DLB	91-95	F
NND 46-CPC	AD,ENCEPHA,VE	91-95	F
NND 30-WLL	IS	91-95	F
NND 31-PPI	AD,DLB	91-95	F
NND 38-RDO	PD	91-95	M
NND 97-NQE	CON	91-95	M
NND 03-FHO	PD,AD	91-95	F
NND 53-BFD	PSYCH,MDD	91-95	M
NND 56-DVP	CON	91-95	F
NND 11-YHH	CON	86-90	F
NND 73-QME	AD	86-90	M
NND 94-KVG	AD	86-90	M
NND 05-BYP	AD	86-90	F
NND 20-RYC	AD	86-90	F
NND 26-LBL	AD	86-90	F
NND 64-BCH	AD	86-90	F
NND 62-JZR	AD	86-90	F
NND 22-SCH	AD	86-90	F
NND 94-CEZ	AD	86-90	M
NND 26-TTK	AD	86-90	F
NND 94-DGS	AD	86-90	F
NND 86-RJQ	CON	86-90	F
NND 47-CUI	AD	86-90	F
NND 04-LWU	CON	86-90	F
NND 52-KKG	AD	86-90	F
NND 46-PIQ	PSYCH,BP	86-90	F
NND 71-AAV	DLB,SICC	86-90	F
NND 60-YHV	AD,ILBD	86-90	F
NND 93-NUV	DEM,SICC,AGD	86-90	M
NND 97-XMK	AD	86-90	F
NND 10-MBZ	AD	86-90	F
NND 58-TYV	CON	86-90	F
NND 13-PQB	AD	86-90	F
NND 90-VMQ	AD,CA	86-90	F
NND 68-UAQ	AD	86-90	F
NND 39-UGY	AD,CA	86-90	F
NND 64-TYY	VD	86-90	M
NND 61-ITC	AD,ENCEPHA,VE	86-90	F
NND 94-NUB	CON	86-90	F
NND 88-ZKG	CON	86-90	F
NND 39-ODA	DEM,ENCEPHA,VE	86-90	F
NND 03-ALL	DEM,ENCEPHA,VE	86-90	M
NND 00-CAX	AD	86-90	F
NND 48-HBI	CON	86-90	F
NND 70-TPM	DEM,ENCEPHA,VE	86-90	F
NND 49-SEJ	AD	86-90	F
NND 23-ZVA	PSP	86-90	M
NND 08-XAQ	AD	86-90	F
NND 35-JMN	AD,DLB	86-90	F
NND 14-KXP	OTHER	86-90	F
NND 55-MOU	AD	86-90	F
NND 63-MUB	AD	86-90	M
NND 00-CMH	PDD	86-90	F
NND 23-WVI	AD	86-90	F
NND 55-KXZ	VD	86-90	F
NND 69-LFF	AD,ILBD	86-90	F
NND 05-ALB	AD	86-90	F
NND 55-XKB	AD	86-90	M
NND 94-HQP	DLB	86-90	M
NND 32-AUY	DEM,SICC,AGD	86-90	F
NND 40-LUI	DEM,SICC	86-90	M
NND 46-SGJ	CON	86-90	M
NND 72-YWB	AD,ILBD	86-90	F
NND 46-FEB	AD	86-90	F
NND 08-XJG	PDD	86-90	F
NND 18-SEA	CON	86-90	F
NND 52-RCI	AD	86-90	F
NND 27-KTX	AD	86-90	F
NND 22-KQR	PDD	86-90	F
NND 65-MNN	PD	86-90	F
NND 27-PKZ	AD,DLB	86-90	F
NND 16-RXN	DLB	86-90	F
NND 14-BYJ	AD	86-90	F
NND 26-TAH	VD	86-90	M
NND 22-NYN	DEM,SICC,AGD	86-90	M
NND 53-PXP	PD	86-90	F
NND 21-LHL	PSYCH,BP	86-90	M
NND 17-KLI	AD,ILBD	86-90	M
NND 24-KDF	DLB,SICC	86-90	F
NND 56-ATG	PSYCH,MDD	86-90	F
NND 32-CSQ	AD	86-90	F
NND 89-QND	CON	86-90	M
NND 84-KBS	AD	86-90	F
NND 43-IWU	AD	86-90	M
NND 61-MKH	AD	86-90	F
NND 55-HBE	AD	86-90	M
NND 36-EFI	AD	86-90	F
NND 42-PYZ	AD,ILBD	86-90	F
NND 86-DDY	AD	86-90	F
NND 96-HXR	CON	86-90	F
NND 56-QRF	AD	86-90	M
NND 41-YBG	AD	86-90	F
NND 08-HRV	CON	86-90	F
NND 33-LCG	AD	86-90	F
NND 56-DIT	CON	86-90	F
NND 02-KWG	DOUBLE_DIAGNOSIS	86-90	F
NND 97-EYP	DOUBLE_DIAGNOSIS	86-90	F
NND 87-FXU	AD,CA	86-90	F
NND 45-RRT	AD	86-90	F
NND 45-CQV	CON	86-90	F
NND 99-SUD	AD	86-90	M
NND 49-EUI	AD,ENCEPHA,VE	86-90	F
NND 69-GTG	AD	86-90	F
NND 90-OPV	DLB,SICC	86-90	F
NND 49-OEU	DEM,ENCEPHA,VE	86-90	F
NND 18-JBQ	DEM,ENCEPHA,VE	86-90	F
NND 90-WEB	AD,DLB	86-90	F
NND 11-JDC	AD	86-90	F
NND 98-KYP	AD	86-90	F
NND 40-BZZ	AD	86-90	F
NND 32-LHY	DEM,SICC	86-90	F
NND 18-XEX	AD	86-90	F
NND 07-SCI	AD	86-90	F
NND 22-DMA	VD	86-90	F
NND 44-UDE	DEM,SICC	86-90	F
NND 95-XGK	CON	86-90	F
NND 25-KFA	CON	86-90	M
NND 57-KCG	AD,CA	86-90	F
NND 74-TVB	DLB,SICC	86-90	M
NND 61-FPB	ENCEPHA,VE	86-90	F
NND 15-LEQ	CON	86-90	F
NND 09-FOS	ILBD	86-90	F
NND 67-RVU	AD	86-90	F
NND 90-PJJ	ILBD	86-90	F
NND 91-JKP	AD	86-90	M
NND 63-RWM	AD	86-90	F
NND 78-UQH	CON	86-90	F
NND 04-BEP	AD	86-90	F
NND 00-FXS	CON	86-90	F
NND 07-BBL	CON	86-90	M
NND 86-BXX	IS	86-90	F
NND 87-BFB	AD	86-90	F
NND 84-LYC	PSYCH,MDD	86-90	M
NND 29-NWH	CON	86-90	F
NND 00-DIJ	CON	86-90	M
NND 08-LYA	AD,ILBD	86-90	F
NND 48-PKU	AD	86-90	M
NND 88-YEE	AD	86-90	F
NND 82-WBP	PD	86-90	F
NND 32-PBB	PDD	86-90	F
NND 32-HVM	AD,ILBD	86-90	F
NND 55-DGN	CON	86-90	F
NND 86-PNP	AD	86-90	F
NND 90-CVL	AD	86-90	F
NND 76-JRL	DEM,SICC,AGD	86-90	F
NND 02-DQE	VD	86-90	M
NND 19-RAL	DEM,SICC	86-90	M
NND 56-QJW	VD	86-90	M
NND 10-UPK	AD	86-90	F
NND 37-ZYK	AD	86-90	F
NND 12-JZL	AD,DLB	86-90	M
NND 83-VOM	VD	86-90	F
NND 72-LAL	DEM,SICC,AGD	86-90	F
NND 96-YRP	DEM,SICC,AGD	86-90	F
NND 15-OXM	AD	86-90	F
NND 87-ZMM	AD	86-90	M
NND 66-YPV	FTD,PID	86-90	M
NND 75-USI	CON	86-90	M
NND 08-JQH	AD,ILBD	86-90	F
NND 87-HOP	HIP	86-90	F
NND 98-RGR	AD	86-90	F
NND 01-IYC	DLB,SICC	86-90	F
NND 81-NWT	AD,ENCEPHA,VE	86-90	F
NND 18-OOK	DLB,SICC	86-90	F
NND 47-JOC	AD	86-90	M
NND 54-RHZ	DEM,SICC	86-90	F
NND 61-ZXY	CON	86-90	F
NND 82-GUE	VD	86-90	F
NND 25-ETV	AD	86-90	F
NND 79-DTZ	AD	86-90	F
NND 83-IOJ	AD,DLB	86-90	M
NND 64-ZXN	AD	86-90	F
NND 05-GDY	AD,ILBD	86-90	F
NND 00-AOD	AD,CA	86-90	M
NND 06-AJP	AD	86-90	F
NND 10-HDO	PSP	86-90	F
NND 74-EME	CON	86-90	F
NND 88-SLB	VD	86-90	F
NND 38-HLC	AD,CA	86-90	F
NND 77-NGZ	CON	86-90	F
NND 78-AUO	AD	86-90	F
NND 88-MKD	CON	86-90	F
NND 41-EGV	AD	86-90	F
NND 77-PFU	AD	86-90	M
NND 55-AXX	CON	86-90	M
NND 14-MEA	CON	86-90	M
NND 58-MFR	AD	86-90	F
NND 13-TZZ	AD	86-90	F
NND 47-VIC	AD	86-90	F
NND 38-PEA	CON	86-90	F
NND 78-NNP	AD	86-90	F
NND 24-WKZ	PDD	86-90	M
NND 29-YBS	HIP	86-90	M
NND 24-HMM	AD	86-90	F
NND 07-HGL	DEM,SICC	86-90	M
NND 10-PWQ	DLB,SICC	86-90	F
NND 52-EYJ	PSYCH,MDD	86-90	M
NND 48-TKV	AD	86-90	M
NND 43-MEZ	FTD,FTD-TAU,TAU	86-90	M
NND 98-UZH	MS,MS-PP	86-90	F
NND 93-PRO	CON	86-90	M
NND 15-VRL	AD	86-90	F
NND 29-DVD	AD	86-90	F
NND 62-JCD	DEM,SICC	86-90	M
NND 21-OUY	CON	86-90	M
NND 30-HGZ	PD	86-90	F
NND 04-OGB	DLB,SICC	86-90	F
NND 77-JOB	AD	86-90	M
NND 18-TNO	DEM,ENCEPHA,VE	86-90	F
NND 88-JBP	AD,ILBD	86-90	F
NND 23-SNR	AD,DLB	86-90	F
NND 67-EPT	CVA	86-90	M
NND 67-MRL	AD,DLB	86-90	F
NND 72-LTO	TAU	86-90	M
NND 90-HPI	AD	86-90	M
NND 34-HYA	CON	86-90	F
NND 26-BAE	AD	86-90	M
NND 61-HAY	ATAXIA,SCA	86-90	M
NND 48-BLZ	AD	86-90	F
NND 21-GRM	DEM,SICC	86-90	F
NND 64-MHC	AD	86-90	F
NND 01-GTG	PD	86-90	F
NND 35-SCK	PDD	86-90	F
NND 69-ZCQ	AD,CA	86-90	M
NND 81-XEY	AD	86-90	F
NND 93-FIE	PSYCH,MDD	86-90	F
NND 72-UXV	CON	86-90	F
NND 29-ZNB	FTD,FTD-TDP	86-90	F
NND 98-LIY	PDD	86-90	F
NND 37-WXI	AD	86-90	F
NND 80-UZJ	AD	86-90	M
NND 98-KPO	AD	86-90	F
NND 39-KWW	AD	86-90	F
NND 52-IXR	PDD	86-90	M
NND 81-SJQ	VD	86-90	F
NND 67-QXE	CON	86-90	M
NND 93-DZQ	PDD	86-90	F
NND 33-PJX	PD,AD	86-90	M
NND 03-FIB	AD	86-90	M
NND 36-QEQ	CON	86-90	M
NND 16-ZNI	AD	86-90	F
NND 24-JHS	DEM,SICC	86-90	F
NND 19-SSR	AD	86-90	F
NND 80-MLM	PROGRESSIVE	86-90	F
NND 12-LEX	AD	86-90	F
NND 63-XGW	AD	86-90	F
NND 23-PQB	AD	86-90	F
NND 96-FOM	DLB,SICC	86-90	F
NND 76-FUD	AD	86-90	F
NND 05-WGJ	AD	86-90	F
NND 20-GVM	AD	86-90	F
NND 32-WYM	AD	86-90	F
NND 45-EVV	AD	86-90	F
NND 21-AJE	AD	86-90	F
NND 99-DJG	AD,ILBD	86-90	F
NND 58-ZRZ	DEM,SICC	86-90	F
NND 68-QTW	DOUBLE_DIAGNOSIS	86-90	M
NND 95-WUW	AD,ILBD	86-90	F
NND 40-SCN	AD,CA	86-90	F
NND 90-LRP	AD	86-90	F
NND 18-DEN	DEM,SICC	86-90	F
NND 63-YUM	AD	86-90	F
NND 02-UKE	CON	86-90	M
NND 30-KZL	DEM,SICC	86-90	F
NND 90-ZLR	AD,DLB	86-90	F
NND 67-ZGX	NEUROPATH	86-90	F
NND 20-QVN	AD	86-90	F
NND 07-WIL	AD,CA	86-90	M
NND 55-GRB	CON	86-90	M
NND 39-EXZ	AD,ILBD	86-90	F
NND 55-SYN	AD	86-90	F
NND 97-VFQ	ENCEPHA,VE	86-90	F
NND 83-LQW	ILBD	86-90	F
NND 34-HAK	AD	86-90	F
NND 73-VZN	AD	86-90	F
NND 63-BWN	AD,ENCEPHA,VE	86-90	F
NND 59-LZO	VD	86-90	F
NND 82-LRI	ENCEPHA,VE	86-90	M
NND 12-NJA	AD	86-90	F
NND 23-YBD	PD	86-90	M
NND 05-UXS	PD	86-90	M
NND 48-ULK	AD	86-90	F
NND 45-GZU	ENCEPHA,VE	86-90	M
NND 44-FJL	DEM,SICC	86-90	F
NND 09-MYP	AD	86-90	M
NND 96-HRA	CVA	86-90	M
NND 34-MUS	AD	86-90	F
NND 14-CLX	CON	86-90	M
NND 72-PVO	VD	86-90	F
NND 37-TNN	PDD	86-90	F
NND 73-AUU	CON	86-90	M
NND 86-XLZ	AD	86-90	F
NND 39-WWL	FTD,FTD-TDP	86-90	F
NND 70-OUC	PD	86-90	M
NND 80-GJS	CON	86-90	F
NND 86-XSX	AD	86-90	M
NND 81-TYR	DLB,SICC	86-90	F
NND 00-FPR	AD	86-90	F
NND 65-FEM	AD,ILBD	86-90	F
NND 48-DVO	CON	86-90	F
NND 33-GYW	ENCEPHA,VE	86-90	M
NND 43-AKF	PD,AD	86-90	M
NND 81-YEN	AD,CA	86-90	F
NND 29-OBO	AD,ENCEPHA,VE	86-90	F
NND 69-WKJ	AD	86-90	F
NND 41-DNW	ILBD	86-90	F
NND 59-HBF	HIP	86-90	F
NND 27-NUI	PDD	86-90	M
NND 78-NLA	PSYCH,BP	86-90	M
NND 89-TUO	AD,DLB	86-90	F
NND 75-FQL	MS,MS-PP	86-90	F
NND 76-NMK	PD,AD	86-90	M
NND 84-VSM	PD,AD	86-90	F
NND 60-LPT	PDD	86-90	F
NND 83-TRO	DLB	86-90	F
NND 69-QVQ	PSYCH,MDD	86-90	F
NND 09-ECF	AD	86-90	M
NND 69-OYG	AD	86-90	M
NND 13-OMB	PD	86-90	F
NND 64-RDL	AD	86-90	F
NND 60-APF	CON	86-90	M
NND 35-FSG	AD,DLB	86-90	F
NND 70-FDK	PDD	86-90	F
NND 11-OGR	CON	86-90	M
NND 81-GUK	CON	86-90	M
NND 56-YZR	CON	86-90	F
NND 36-SSX	AD	86-90	F
NND 49-MSU	AD	86-90	M
NND 85-SGD	AD	86-90	M
NND 38-WJX	AD	86-90	F
NND 63-PUX	AD	86-90	F
NND 98-FAO	AD	86-90	F
NND 62-TMK	AD,CA	86-90	F
NND 73-HQZ	AD	86-90	F
NND 44-NET	DEM,SICC	86-90	F
NND 47-KDR	AD	86-90	F
NND 13-XJE	VD	86-90	F
NND 14-XMS	AD	86-90	F
NND 65-DAA	DEM,ENCEPHA,VE	86-90	F
NND 56-IJS	DEM,SICC	86-90	M
NND 38-LWO	AD	86-90	F
NND 54-ZTM	CON	86-90	F
NND 08-KZJ	AD	86-90	F
NND 33-NRE	AD	86-90	F
NND 99-XDX	AD	86-90	M
NND 81-ORR	DEM,ENCEPHA,VE	86-90	M
NND 38-SIY	CON	86-90	F
NND 20-XAH	HIP	86-90	F
NND 10-WJR	AD	86-90	M
NND 64-MPC	PSYCH,SCZ	86-90	F
NND 71-YDI	VD	86-90	F
NND 47-JRN	VD	86-90	M
NND 36-HXV	AD	86-90	F
NND 71-ATZ	AD	86-90	F
NND 51-GWJ	PDD	86-90	F
NND 37-KSK	AD	86-90	F
NND 78-DAL	AD,DLB	86-90	F
NND 51-GPO	VD	86-90	M
NND 83-MWZ	AD	86-90	F
NND 93-TXJ	PD	86-90	M
NND 72-NSF	DLB,SICC	86-90	M
NND 86-CBG	AD	86-90	M
NND 01-EMH	AD	86-90	F
NND 27-FZA	AD	86-90	F
NND 51-VSV	CON	86-90	M
NND 27-HIZ	PD	86-90	M
NND 47-QJZ	AD	86-90	F
NND 16-CBU	AD	86-90	F
NND 67-BXW	AD	86-90	F
NND 64-TVC	DLB,SICC	86-90	M
NND 04-EFH	HIP	86-90	M
NND 41-FMU	AD,DLB	86-90	F
NND 04-CCQ	AD	86-90	M
NND 44-LWT	AD	86-90	F
NND 55-WWM	DOUBLE_DIAGNOSIS	86-90	F
NND 21-GNW	CON	86-90	F
NND 32-FWI	VD	86-90	F
NND 08-THQ	AD	86-90	F
NND 95-WPK	AD,DLB	86-90	F
NND 09-LBQ	ILBD	86-90	M
NND 02-CBP	DLB,SICC	86-90	M
NND 30-NKH	PSP	86-90	F
NND 35-QOE	DLB,SICC	86-90	F
NND 81-QJQ	ATAXIA,SCA	86-90	F
NND 25-EDC	PSP	86-90	F
NND 06-ZRJ	AD	86-90	M
NND 90-FHK	MS,MS-SP	86-90	M
NND 51-OCM	AD	86-90	M
NND 95-JTN	IS	86-90	F
NND 02-KVB	PD	86-90	F
NND 88-OGZ	PDD	86-90	M
NND 83-JCR	PD	86-90	M
NND 07-EHI	AD	86-90	M
NND 74-IDX	AD	86-90	F
NND 26-DAB	PD	86-90	M
NND 67-WGR	PD	86-90	M
NND 44-GLZ	NEULOG	86-90	F
NND 41-RLW	PD	86-90	F
NND 16-RJP	NEULOG	86-90	M
NND 77-UEX	DOUBLE_DIAGNOSIS	86-90	M
NND 14-TPC	PD	86-90	M
NND 08-EGN	AD	86-90	F
NND 24-APB	PD	86-90	M
NND 27-EQT	AD,DLB	86-90	M
NND 15-RCJ	AD	86-90	M
NND 67-IMW	PD	86-90	F
NND 24-RDN	PSP	86-90	F
NND 99-DDD	PSYCH,MDD	86-90	F
NND 79-VSX	AD	86-90	M
NND 01-YIS	CON	86-90	M
NND 76-FLV	AD,DLB	86-90	F
NND 65-EUO	DEM,SICC	81-85	F
NND 08-QAO	AD	81-85	F
NND 06-SHZ	AD	81-85	F
NND 30-BJU	AD	81-85	F
NND 89-JEZ	CON	81-85	M
NND 43-WZI	DEM,SICC	81-85	F
NND 50-XOI	AD	81-85	F
NND 47-KAZ	AD	81-85	F
NND 44-YYB	PROGRESSIVE	81-85	F
NND 52-ZCM	AD	81-85	F
NND 79-CJL	VD	81-85	M
NND 42-ZWX	AD	81-85	F
NND 13-FKL	AD	81-85	F
NND 59-RSZ	CON	81-85	F
NND 36-CYH	AD	81-85	M
NND 59-EDZ	AD	81-85	F
NND 27-IUV	NEUROPATH	81-85	M
NND 37-OYB	AD	81-85	M
NND 78-HIO	DEM,SICC	81-85	F
NND 12-GIL	AD,ILBD	81-85	F
NND 37-HVI	AD	81-85	F
NND 37-PGL	AD	81-85	F
NND 05-DOK	MS,MS-PP	81-85	F
NND 91-YZB	AD	81-85	F
NND 89-LXK	AD	81-85	F
NND 18-BNA	AD	81-85	F
NND 42-CWO	CON	81-85	M
NND 29-XAC	AD	81-85	F
NND 90-LDS	CON	81-85	M
NND 16-MXF	PSP	81-85	M
NND 85-JEM	AD,ILBD	81-85	F
NND 79-WKR	DLB,SICC	81-85	F
NND 62-RTN	CON	81-85	M
NND 87-LTZ	CON	81-85	M
NND 87-BSX	PSYCH,SCZ	81-85	F
NND 68-OXU	AD	81-85	F
NND 35-HST	AD	81-85	F
NND 40-ZEP	DEM,SICC	81-85	F
NND 16-TDH	AD	81-85	F
NND 46-CNT	AD	81-85	F
NND 34-MZZ	FTD,FTD-TDP	81-85	F
NND 91-UHY	CON	81-85	M
NND 98-YGA	HIP	81-85	F
NND 07-RBA	AD	81-85	F
NND 72-SLF	AD	81-85	M
NND 09-IBS	AD,DLB	81-85	F
NND 66-XRM	DEM,SICC	81-85	F
NND 82-WCG	AD	81-85	M
NND 36-LBS	PDD	81-85	M
NND 93-EIA	AD	81-85	F
NND 26-ESX	DEM,SICC	81-85	F
NND 72-GHF	AD	81-85	M
NND 44-YMD	AD	81-85	F
NND 26-MVQ	CVA	81-85	F
NND 10-UGX	PROGRESSIVE	81-85	M
NND 07-IWE	AD	81-85	F
NND 06-HJR	VD	81-85	F
NND 21-LCD	AD,DLB	81-85	F
NND 78-NFP	CON	81-85	M
NND 10-NBD	IS	81-85	F
NND 69-TEV	AD	81-85	F
NND 63-SWU	NEULOG	81-85	F
NND 28-BHO	AD	81-85	F
NND 86-TSI	NEULOG	81-85	M
NND 71-KVB	CON	81-85	F
NND 90-WSN	CON	81-85	F
NND 05-YGS	AD,DLB	81-85	F
NND 63-ZYP	AD,DLB	81-85	M
NND 55-ENK	AD	81-85	F
NND 39-TAH	IS	81-85	F
NND 78-GTI	TUM	81-85	M
NND 84-KBG	AD	81-85	F
NND 71-CQD	PDD	81-85	F
NND 98-EPF	CON	81-85	F
NND 78-GXZ	PSYCH	81-85	F
NND 06-EEE	AD	81-85	M
NND 23-PEG	VD	81-85	M
NND 92-VGA	CON	81-85	F
NND 22-SMU	CON	81-85	F
NND 29-EBT	AD,DLB	81-85	F
NND 60-WGL	TUM	81-85	M
NND 95-UBH	DOUBLE_DIAGNOSIS	81-85	F
NND 07-UYQ	AD	81-85	F
NND 56-TBQ	CON	81-85	F
NND 77-FXR	IS	81-85	M
NND 90-HGD	ILBD	81-85	F
NND 27-LWW	PD,AD	81-85	M
NND 72-GSV	DEM,SICC	81-85	M
NND 80-EUG	DEM,SICC	81-85	F
NND 88-SRW	CVA	81-85	F
NND 78-AGM	AD	81-85	F
NND 83-QBB	PDD	81-85	M
NND 64-AKA	PSYCH,BP	81-85	M
NND 08-DNH	DEM,SICC	81-85	F
NND 48-NTO	AD	81-85	F
NND 50-RDG	PDD	81-85	M
NND 56-PXB	PSYCH,MDD	81-85	F
NND 02-RFS	PD	81-85	F
NND 16-EMI	AD	81-85	M
NND 59-KST	AD	81-85	F
NND 13-MRU	CON	81-85	F
NND 91-XGL	AD,CA	81-85	F
NND 77-QOF	DEM,SICC	81-85	M
NND 87-BDZ	AD	81-85	F
NND 77-DIU	AD	81-85	F
NND 74-NPG	AD	81-85	F
NND 57-HVC	AD	81-85	F
NND 76-VWE	AD	81-85	M
NND 42-DUL	DEM,SICC	81-85	F
NND 37-QSZ	AD	81-85	F
NND 93-NHX	CON	81-85	F
NND 87-SJA	AD	81-85	F
NND 04-BNK	PROGRESSIVE	81-85	M
NND 12-TTG	PSYCH,BP	81-85	F
NND 21-JOY	AD	81-85	F
NND 70-GVQ	AD	81-85	F
NND 05-GQP	MSA	81-85	F
NND 11-KOF	AD	81-85	F
NND 75-RNL	AD	81-85	F
NND 17-CSK	CON	81-85	M
NND 30-SIB	CON	81-85	F
NND 04-GEI	AD,DLB	81-85	F
NND 76-DIG	AD	81-85	F
NND 31-LEW	AD	81-85	M
NND 78-LAJ	AD	81-85	F
NND 85-KSM	AD	81-85	F
NND 98-QJH	AD	81-85	F
NND 70-UJF	AD,DLB	81-85	M
NND 55-BQV	CON	81-85	F
NND 62-YGA	AD,DLB	81-85	M
NND 97-CRR	HIP	81-85	M
NND 01-RAC	AD	81-85	F
NND 88-STD	AD	81-85	F
NND 53-KZQ	AD	81-85	F
NND 74-DAN	AD,ILBD	81-85	M
NND 24-KYH	AD	81-85	F
NND 72-CBT	HIP	81-85	F
NND 44-HIX	AD	81-85	F
NND 92-RCD	PD	81-85	M
NND 37-GXS	DEM,SICC,AGD	81-85	F
NND 46-SAP	AD,ENCEPHA,VE	81-85	F
NND 45-JAM	AD,DLB	81-85	F
NND 37-AWW	HIP	81-85	M
NND 68-FNK	MS,MS-SP	81-85	F
NND 33-SXC	AD	81-85	F
NND 32-VZY	AD	81-85	F
NND 75-HSM	DEM,SICC	81-85	M
NND 46-WEW	MSA	81-85	F
NND 73-COK	AD	81-85	F
NND 48-EZZ	AD	81-85	F
NND 75-YRU	DEM,SICC	81-85	M
NND 98-DJF	AD	81-85	F
NND 16-EOA	AD,DLB	81-85	F
NND 16-DGW	PD	81-85	M
NND 52-WJY	PSP	81-85	M
NND 40-VFF	CON	81-85	M
NND 81-NNX	PD	81-85	F
NND 81-MHM	CON	81-85	F
NND 01-XLP	VD	81-85	F
NND 01-CGD	AD	81-85	F
NND 20-LUQ	PD,AD	81-85	F
NND 02-XWQ	CON	81-85	M
NND 60-QFG	PSP	81-85	F
NND 80-FFR	AD	81-85	F
NND 37-RME	AD	81-85	M
NND 58-OVW	AD,ENCEPHA,VE	81-85	M
NND 97-BDR	PSP	81-85	M
NND 24-PHQ	VD	81-85	M
NND 43-BEW	DEM,SICC	81-85	M
NND 69-TGH	PDD	81-85	M
NND 14-CMM	AD	81-85	F
NND 70-DPT	CON	81-85	F
NND 63-VRR	AD	81-85	F
NND 78-IRE	ILBD	81-85	M
NND 43-PPI	PSYCH,MDD	81-85	F
NND 73-NQN	MS	81-85	F
NND 22-SCI	PD	81-85	M
NND 81-KUQ	PDD	81-85	M
NND 20-FRR	CON	81-85	F
NND 28-KNC	CON	81-85	F
NND 86-NXX	CON	81-85	F
NND 53-SIH	AD	81-85	F
NND 36-AIM	VD	81-85	F
NND 39-IPH	DOUBLE_DIAGNOSIS	81-85	M
NND 46-ZRO	AD,CA	81-85	F
NND 30-WFC	DLB	81-85	M
NND 25-MDI	PD	81-85	M
NND 68-TID	ILBD	81-85	M
NND 19-PMB	PD,AD	81-85	M
NND 43-VWF	CON	81-85	F
NND 06-UDC	PD,AD	81-85	F
NND 95-QXS	PD	81-85	M
NND 66-KMZ	ATAXIA	81-85	F
NND 93-JWX	AD	81-85	F
NND 25-DYV	CON	81-85	F
NND 55-CPM	PSP	81-85	F
NND 88-MSP	PDD	81-85	M
NND 27-YDQ	PDD	81-85	M
NND 96-QVB	PSYCH,MDD	81-85	F
NND 24-EJL	PSYCH	81-85	M
NND 07-VCW	CON	81-85	F
NND 55-DIW	PDD	81-85	M
NND 07-FPT	MSA	81-85	M
NND 08-PTQ	FTD,PID	81-85	F
NND 29-AVE	AD	81-85	F
NND 20-QZF	CON	81-85	F
NND 01-AEG	AD	81-85	F
NND 56-ESB	AD	81-85	M
NND 76-FHQ	CON	81-85	M
NND 87-MBU	AD	81-85	M
NND 03-XRM	AD,ILBD	81-85	F
NND 85-LAI	PDD	81-85	F
NND 58-CWG	AD	81-85	M
NND 04-XMM	AD,ILBD	81-85	F
NND 02-SVZ	NEUROPATH	81-85	M
NND 84-QMT	PD	81-85	F
NND 81-KCK	AD	81-85	F
NND 84-KKZ	CON	81-85	M
NND 86-KQI	HIP	81-85	M
NND 81-FNM	AD	81-85	F
NND 52-GWL	DOUBLE_DIAGNOSIS	81-85	F
NND 68-SXB	AD	81-85	F
NND 71-QJP	AD	81-85	F
NND 12-COA	AD	81-85	F
NND 69-PFD	AD	81-85	F
NND 80-SXR	AD	81-85	F
NND 41-OXG	PD	81-85	F
NND 75-WMY	DLB,SICC	81-85	M
NND 85-GIL	PD	81-85	F
NND 98-LSX	AD,CA	81-85	F
NND 02-LMS	CON	81-85	F
NND 46-LID	FTD,PID	81-85	F
NND 66-IBK	AD	81-85	F
NND 21-XXC	MS,MS-PP	81-85	M
NND 01-KMR	PSP	81-85	M
NND 63-ICW	AD	81-85	F
NND 48-ZEG	AD,ENCEPHA,VE	81-85	F
NND 28-KZF	AD,ENCEPHA,VE	81-85	F
NND 50-TSW	AD,DLB	81-85	F
NND 14-JDR	CON	81-85	F
NND 74-YRB	DEM,ENCEPHA,VE	81-85	F
NND 59-SNL	DLB,SICC	81-85	F
NND 87-LNN	CON	81-85	M
NND 43-TIA	AD	81-85	F
NND 32-ENB	AD	81-85	F
NND 69-QEL	PD	81-85	M
NND 13-JDR	NEULOG	81-85	F
NND 21-FJX	DLB,SICC	81-85	F
NND 33-CBU	DLB,SICC	81-85	M
NND 96-RHI	CON	81-85	F
NND 69-MUJ	PD	81-85	M
NND 94-UNC	DLB,SICC	81-85	M
NND 08-SKS	DEM,SICC,AGD	81-85	M
NND 14-XZQ	PDD	81-85	M
NND 25-UOP	CON	81-85	F
NND 24-PJU	AD	81-85	F
NND 39-JWX	DEM,SICC	81-85	F
NND 96-WPJ	DEM,SICC	81-85	F
NND 83-DAU	PDD	81-85	M
NND 25-BMJ	AD,ENCEPHA,VE	81-85	M
NND 32-LHT	AD	81-85	M
NND 82-FIR	AD,DLB	81-85	F
NND 06-GGS	AD	81-85	M
NND 06-TSD	AD,DLB	81-85	F
NND 64-QHC	HIP	81-85	F
NND 62-UZD	DLB	81-85	M
NND 03-DFD	PSYCH,MDD	81-85	F
NND 85-KSY	PDD	81-85	F
NND 48-VBT	PSP	81-85	F
NND 90-MXL	MS,MS-PP	81-85	M
NND 73-IIM	CON	81-85	M
NND 92-UGI	DLB	81-85	M
NND 29-TNE	CON	81-85	F
NND 28-QMX	PSYCH	81-85	M
NND 45-WTX	AD,ENCEPHA,VE	81-85	M
NND 20-IHO	AD	81-85	F
NND 85-LRV	CON	81-85	F
NND 42-LMO	ILBD	81-85	F
NND 51-UXB	CON	81-85	M
NND 72-LVM	AD,ILBD	81-85	M
NND 46-TWQ	PDD	81-85	F
NND 96-SWH	PDD	81-85	M
NND 77-NNJ	AD	81-85	F
NND 41-GXB	PSYCH,BP	81-85	M
NND 26-KWZ	PD	81-85	M
NND 77-CIK	PSP	81-85	F
NND 60-ZVX	PSP	81-85	M
NND 92-RDU	CON	81-85	M
NND 12-RKG	PSP	81-85	F
NND 86-AYB	MSA	81-85	F
NND 47-OLH	PD	81-85	F
NND 47-NXR	PD,AD	81-85	F
NND 76-JKI	MS,MS-PP	81-85	F
NND 27-WGA	CON	81-85	M
NND 45-RUU	AD	81-85	F
NND 53-RUN	AD	81-85	F
NND 95-MMQ	AD	81-85	M
NND 15-ANB	DLB,SICC	81-85	F
NND 02-LVS	AD,ENCEPHA,VE	81-85	M
NND 09-VRS	AD,DLB	81-85	M
NND 23-DMF	AD	81-85	M
NND 64-YPA	AD	81-85	F
NND 50-TGC	AD	81-85	F
NND 02-EHL	MSA	81-85	M
NND 39-VPA	AD	81-85	F
NND 68-SLB	AD	81-85	F
NND 01-HDT	AD	81-85	M
NND 90-WWF	IS	81-85	M
NND 36-ECC	MSA	81-85	F
NND 54-EEO	DEM,ENCEPHA,VE	81-85	F
NND 26-ALQ	AD	81-85	F
NND 16-ZKQ	AD,CA	81-85	F
NND 50-KCS	AD,ILBD	81-85	M
NND 80-KJE	MS,MS-PP	81-85	F
NND 85-OYU	AD	81-85	F
NND 56-QUE	CON	81-85	F
NND 21-WDQ	AD,DLB	81-85	F
NND 33-EGO	CON	81-85	M
NND 55-YLN	DOUBLE_DIAGNOSIS	81-85	M
NND 80-UAM	CON	81-85	F
NND 45-FMU	AD,ILBD	81-85	M
NND 39-JNG	AD	81-85	F
NND 84-YAQ	CON	81-85	M
NND 56-WHR	AD	81-85	F
NND 07-URN	DLB,SICC	81-85	F
NND 31-VKP	PDD	81-85	F
NND 16-XXH	CON	81-85	M
NND 43-YAH	AD	81-85	F
NND 51-DKC	CON	81-85	F
NND 22-MNC	CON	81-85	M
NND 82-WDB	AD,DLB	81-85	F
NND 80-QVU	AD,CA	81-85	F
NND 14-ZSV	DLB,SICC	81-85	M
NND 59-GLA	DEM,SICC	81-85	F
NND 88-SDI	CON	81-85	F
NND 74-VJI	AD	81-85	F
NND 59-FWI	CON	81-85	F
NND 88-OBX	AD,ILBD	81-85	F
NND 34-BEN	AD,DLB	81-85	F
NND 87-UWH	CON	81-85	M
NND 78-WAZ	AD	81-85	F
NND 22-LBY	MS,MS-PP	81-85	M
NND 90-ODH	CON	81-85	F
NND 24-SSA	FTD,PID	81-85	M
NND 63-ALX	PSP	81-85	M
NND 52-XIQ	AD	81-85	M
NND 80-FYI	AD	81-85	F
NND 14-VZC	AD	81-85	M
NND 13-LTP	ATAXIA,SCA	81-85	F
NND 29-SWS	AD	81-85	M
NND 04-HZN	CON	81-85	F
NND 55-EJY	CON	81-85	F
NND 53-WMP	AD	81-85	F
NND 54-IPH	DEM,SICC	81-85	M
NND 65-RMB	HIP	81-85	F
NND 97-MNL	DEM,SICC	81-85	F
NND 26-IZN	CON	81-85	M
NND 49-FAR	CON	81-85	M
NND 35-NIB	VD	81-85	M
NND 47-GGT	PROGRESSIVE	81-85	M
NND 13-IGB	AD	81-85	F
NND 48-GEA	PDD	81-85	F
NND 21-EVY	AD	81-85	F
NND 04-FZH	DEM,SICC,AGD	81-85	F
NND 81-QBK	FTD,PID	81-85	M
NND 08-QRE	VD	81-85	F
NND 74-MDI	AD,DLB	81-85	F
NND 30-XKM	PD	81-85	M
NND 91-FBG	IS	81-85	M
NND 90-OQW	CANCER	81-85	M
NND 25-FPK	PD	81-85	F
NND 54-GYR	AD,DLB	81-85	M
NND 72-EOZ	CON	81-85	F
NND 94-KGA	AD	81-85	F
NND 87-FSR	ATAXIA,SCA	81-85	M
NND 38-NPS	DOUBLE_DIAGNOSIS	81-85	F
NND 89-BWR	MS	81-85	M
NND 55-KXJ	DOUBLE_DIAGNOSIS	81-85	M
NND 53-YFQ	CON	81-85	F
NND 40-FDS	AD	81-85	M
NND 03-JWX	PD	81-85	F
NND 30-HDS	PD	81-85	M
NND 94-CTI	PSP	81-85	F
NND 60-CHS	PDD	81-85	M
NND 37-MDR	MS,MS-SP	81-85	F
NND 86-AFF	PD,AD	81-85	F
NND 20-EDM	CON	81-85	M
NND 22-UAQ	AD	81-85	M
NND 97-CDG	PDD	81-85	M
NND 50-RFQ	AD	81-85	M
NND 43-PLZ	PSYCH	81-85	F
NND 20-DDV	PSYCH,BP	81-85	F
NND 29-AEN	AD	81-85	F
NND 45-HAZ	PSP	81-85	F
NND 96-WLA	CON	81-85	F
NND 69-GRG	CON	81-85	M
NND 67-WAB	CON	81-85	M
NND 00-JBT	PD	81-85	F
NND 34-WAJ	PDD	81-85	M
NND 50-LHE	AD	81-85	F
NND 02-BOU	AD	81-85	F
NND 47-BJM	AD,DLB	81-85	F
NND 72-MEU	PD	81-85	M
NND 82-FPV	AD	81-85	F
NND 18-DJL	AD	81-85	M
NND 50-HJZ	AD	81-85	F
NND 26-XYW	AD	81-85	F
NND 77-FBU	DEM,SICC,AGD	81-85	M
NND 17-EZZ	MS,MS-SP	81-85	F
NND 75-RBQ	CON	81-85	M
NND 54-RZN	CON	81-85	F
NND 56-FQH	AD	81-85	M
NND 55-JLB	PD	81-85	M
NND 94-QZO	MS,MS-SP	81-85	F
NND 06-OSN	FTD,PID	81-85	F
NND 97-TDH	AD	81-85	F
NND 52-ZAG	PSYCH,MDD	81-85	F
NND 86-VVQ	PD	81-85	F
NND 44-NPY	AD,ENCEPHA,VE	81-85	M
NND 30-FDF	AD	81-85	F
NND 20-CNY	AD,DLB	81-85	F
NND 68-TJV	CON	81-85	M
NND 03-EMO	DOUBLE_DIAGNOSIS	81-85	M
NND 81-VGA	CON	81-85	M
NND 68-SKJ	CON	81-85	F
NND 74-OMJ	AD,CA	81-85	F
NND 75-SYA	DLB,SICC	81-85	M
NND 82-WMF	PROGRESSIVE	81-85	M
NND 87-SQQ	HIP	81-85	F
NND 80-IUR	DLB	81-85	F
NND 82-XUU	AD	81-85	F
NND 00-URL	MS,MS-PP	81-85	M
NND 27-UKR	PSYCH,MDD	81-85	M
NND 40-ITJ	MS,MS-RR	81-85	F
NND 57-FTH	CON	81-85	M
NND 54-UYS	PD,AD	81-85	M
NND 27-ZYH	CON	81-85	F
NND 59-MQG	AD	81-85	F
NND 89-XBR	VD	81-85	M
NND 32-WCN	AD	81-85	F
NND 12-TSU	FTD,FTD-TDP	81-85	M
NND 38-XJM	AD,DLB	81-85	F
NND 96-YWZ	AD	81-85	M
NND 45-JAA	PDD	81-85	F
NND 10-YTF	AD,DLB	81-85	M
NND 38-YUC	MS,MS-SP	81-85	F
NND 93-BKS	AD	81-85	F
NND 42-ZZN	VD	81-85	M
NND 16-LZT	CON	81-85	M
NND 72-OHE	AD	81-85	F
NND 87-JFX	MS,MS-SP	81-85	F
NND 34-EDB	FTD	81-85	F
NND 16-XYK	AD	81-85	F
NND 19-PRC	AD,DLB	81-85	M
NND 14-HFH	AD,DLB	81-85	F
NND 99-ZJO	PSP	81-85	F
NND 06-HAJ	IS	81-85	M
NND 55-USR	PDD	81-85	F
NND 07-RHM	PDD	81-85	M
NND 11-OAP	AD,ILBD	81-85	F
NND 71-GDT	DLB	81-85	F
NND 50-RUX	PD	81-85	M
NND 61-OFA	AD,ILBD	81-85	F
NND 42-LNT	CON	81-85	F
NND 58-QCO	PD,AD	81-85	F
NND 71-ZUQ	PD	81-85	M
NND 93-UBE	AD,DLB	81-85	F
NND 24-UCA	AD,ENCEPHA,VE	81-85	M
NND 51-QXG	CON	81-85	F
NND 68-WFX	PSP	81-85	F
NND 50-DBD	AD,DLB	81-85	F
NND 38-FDI	MS,MS-PP	81-85	F
NND 87-DOJ	PSYCH,BP	81-85	M
NND 24-KQU	MS,MS-RR	81-85	F
NND 11-LJM	PDD	81-85	F
NND 37-QLB	IS	81-85	F
NND 84-YRP	DOUBLE_DIAGNOSIS	81-85	M
NND 14-TOP	DLB,SICC	81-85	M
NND 49-FJG	PD	81-85	M
NND 86-FRT	PDD	81-85	M
NND 61-IIO	AD	81-85	M
NND 28-FDC	CON	81-85	M
NND 30-KLC	PD	81-85	F
NND 43-MPQ	AD,DLB	81-85	M
NND 93-JDY	PD	81-85	F
NND 48-UBK	AD	81-85	F
NND 09-HAV	ENCEPHA,VE	81-85	F
NND 62-TTK	PDD	81-85	M
NND 35-KMO	AD	81-85	F
NND 83-WAE	MS	81-85	F
NND 92-XUP	AD,ILBD	81-85	F
NND 59-HUR	PDD	81-85	M
NND 31-WCA	PD	81-85	F
NND 08-RRA	FTD,FTD-TDP-B,C9ORF72	81-85	F
NND 62-ACV	PSYCH,BP	81-85	F
NND 72-IEJ	MS	81-85	F
NND 58-ZWB	AD,DLB	81-85	F
NND 12-CGG	CON	81-85	F
NND 68-ITD	PD	76-80	F
NND 36-DHU	CON	76-80	F
NND 20-LTP	AD,CA	76-80	F
NND 39-OBF	AD	76-80	F
NND 56-PUS	AD	76-80	F
NND 60-NTC	AD	76-80	F
NND 57-OEW	AD	76-80	M
NND 41-UUB	PDD	76-80	M
NND 48-UEN	AD	76-80	F
NND 34-TEQ	PDD	76-80	F
NND 04-BXS	CON	76-80	M
NND 47-POB	AD	76-80	M
NND 12-QLA	AD	76-80	F
NND 93-SFM	FTD,FTD-TDP-B,C9ORF72	76-80	M
NND 83-XAO	AD	76-80	F
NND 24-SNV	AD	76-80	F
NND 78-VAZ	PDD	76-80	F
NND 54-YJF	CON	76-80	F
NND 97-PXQ	AD	76-80	F
NND 95-LAU	PDD	76-80	M
NND 89-XNK	CON	76-80	F
NND 74-CCX	CON	76-80	M
NND 62-GEB	AD,CA	76-80	M
NND 99-ZUU	CON	76-80	M
NND 09-MOC	AD	76-80	F
NND 15-LXO	CON	76-80	F
NND 18-VGP	DOWN	76-80	F
NND 22-ICS	VD	76-80	F
NND 07-DLO	AD	76-80	F
NND 57-JMJ	AD	76-80	F
NND 26-XAM	AD	76-80	M
NND 84-BQK	DLB,SICC	76-80	M
NND 90-ZOA	VD	76-80	M
NND 17-JRU	HD	76-80	F
NND 48-MTF	DLB,SICC	76-80	M
NND 61-GLI	NEULOG	76-80	M
NND 22-SHD	MS,MS-SP	76-80	F
NND 54-GYT	PD	76-80	F
NND 12-ZER	FTD,PID	76-80	M
NND 63-BYA	ILBD	76-80	M
NND 67-BHW	DEM,SICC,AGD	76-80	F
NND 20-RPG	DLB,SICC	76-80	F
NND 40-NZG	FTD,FTD-TDP	76-80	M
NND 23-IFI	CON	76-80	M
NND 67-ZDX	AD,DLB	76-80	F
NND 84-RIT	FTD,FTD-TAU,TAU	76-80	M
NND 40-RIM	CON	76-80	M
NND 74-GJO	IS	76-80	F
NND 91-RPR	PDD	76-80	F
NND 39-TOP	PSP	76-80	M
NND 62-KIF	PSYCH,BP	76-80	F
NND 84-QFK	PDD	76-80	M
NND 89-UVS	AD,CA	76-80	F
NND 48-VVL	CON	76-80	F
NND 49-WKJ	PDD	76-80	M
NND 69-ZVV	DLB	76-80	F
NND 90-NLK	PSP	76-80	F
NND 71-EHZ	AD	76-80	M
NND 21-OEL	PSP	76-80	F
NND 23-LJA	PDD	76-80	M
NND 95-UET	VD	76-80	M
NND 84-PZG	CBD	76-80	M
NND 59-ZNI	PD	76-80	F
NND 96-OBT	AD	76-80	F
NND 60-GZA	RARE	76-80	F
NND 57-VGT	MS,MS-SP	76-80	M
NND 47-HLB	CANCER	76-80	M
NND 55-SSH	AD	76-80	F
NND 49-SNW	PSYCH,MDD	76-80	F
NND 53-WQH	AD,ENCEPHA,VE	76-80	M
NND 59-MET	CON	76-80	M
NND 72-UPL	FTD,FTD-TDP	76-80	M
NND 65-AJA	PDD	76-80	M
NND 98-FRQ	AD,DLB	76-80	F
NND 83-JSO	CON	76-80	F
NND 40-HVT	AD	76-80	F
NND 87-VXG	PSP	76-80	M
NND 99-KET	PD	76-80	M
NND 64-HNP	AD	76-80	F
NND 44-DQG	CON	76-80	M
NND 61-KXT	PSP	76-80	M
NND 59-YNL	PSP	76-80	F
NND 02-DTQ	PD	76-80	M
NND 92-ZUK	AD,DLB	76-80	M
NND 35-TZE	PDD	76-80	M
NND 76-JAP	PSP	76-80	F
NND 83-LLS	DLB	76-80	M
NND 34-MDI	PD	76-80	F
NND 51-EEY	AD,ILBD	76-80	F
NND 77-HWJ	AD	76-80	F
NND 85-ONE	AD	76-80	F
NND 76-KAN	CON	76-80	M
NND 45-YQA	CON	76-80	M
NND 04-EOA	PD	76-80	M
NND 80-ZCM	CON	76-80	M
NND 49-UQJ	AD,DLB	76-80	M
NND 70-CDL	AD,DLB	76-80	M
NND 99-CYC	NEUROPATH	76-80	M
NND 87-TZR	AD	76-80	F
NND 54-LLD	CON	76-80	M
NND 14-JQE	DEM,SICC	76-80	F
NND 50-SFU	AD	76-80	F
NND 54-JKZ	AD,DLB	76-80	F
NND 75-OFO	AD,ILBD	76-80	F
NND 80-JNH	AD,DLB	76-80	M
NND 55-QAT	AD,ILBD	76-80	F
NND 54-QOU	AD	76-80	F
NND 75-GWU	AD	76-80	F
NND 66-WKY	IS	76-80	M
NND 06-JDT	PDD	76-80	F
NND 72-BTW	DLB,SICC	76-80	F
NND 17-EDY	CON	76-80	M
NND 67-LBO	AD	76-80	M
NND 03-KXQ	CBD	76-80	F
NND 69-TUG	NEUROPATH	76-80	M
NND 44-NOF	CON	76-80	M
NND 37-DBX	AD	76-80	F
NND 27-AGR	CON	76-80	F
NND 59-ZJP	MS,MS-PP	76-80	F
NND 52-JFV	PD	76-80	F
NND 01-KHO	CON	76-80	M
NND 40-ZTD	AD	76-80	M
NND 30-ZRW	HD	76-80	M
NND 45-THW	DLB,SICC	76-80	F
NND 91-XQP	AD,ENCEPHA,VE	76-80	M
NND 34-MDP	CON	76-80	M
NND 21-ZMI	CVA	76-80	F
NND 13-PHJ	AD,DLB	76-80	F
NND 57-FVB	AD,DLB	76-80	M
NND 28-PMH	AD	76-80	M
NND 05-XMW	AD	76-80	F
NND 41-LRH	PD	76-80	F
NND 35-MQA	AD,DLB	76-80	F
NND 94-QMI	CANCER	76-80	M
NND 66-YKO	AD	76-80	M
NND 67-GBW	AD	76-80	F
NND 83-UIF	CON	76-80	M
NND 73-CAJ	DEM,SICC	76-80	M
NND 32-LYB	ILBD	76-80	M
NND 71-JXA	PSYCH,BP	76-80	F
NND 30-TDD	DEM,SICC	76-80	M
NND 05-QWW	FTD,FTD-TDP	76-80	M
NND 83-JIF	AD	76-80	M
NND 66-DVR	DEM,SICC	76-80	M
NND 26-IGS	DLB	76-80	M
NND 84-KGM	CON	76-80	F
NND 33-DPZ	DLB	76-80	M
NND 74-NLR	AD,DLB	76-80	F
NND 09-FWE	MSA	76-80	M
NND 89-RDZ	PSYCH,SCZ	76-80	F
NND 14-LLN	DLB	76-80	M
NND 56-GVT	DLB,SICC	76-80	M
NND 34-JXU	AD	76-80	M
NND 09-CPG	AD,DLB	76-80	M
NND 07-NUD	CON	76-80	M
NND 91-LSN	CON	76-80	M
NND 91-QUI	AD	76-80	F
NND 74-BBE	AD	76-80	F
NND 34-BNH	PDD	76-80	F
NND 40-FSV	PSYCH,BP	76-80	F
NND 31-JZK	PDD	76-80	M
NND 84-JLB	AD	76-80	F
NND 74-LMU	FTD,PID	76-80	M
NND 07-XXF	DLB	76-80	M
NND 46-RIH	PD,AD	76-80	M
NND 03-CVU	AD	76-80	F
NND 22-ZWB	CON	76-80	F
NND 30-WOU	AD	76-80	F
NND 25-ZRR	AD	76-80	F
NND 28-FVO	AD	76-80	M
NND 44-CRT	CON	76-80	M
NND 50-VHG	AD	76-80	F
NND 79-BRZ	MS,MS-PP	76-80	F
NND 63-THN	AD	76-80	F
NND 45-MOG	CON	76-80	M
NND 78-XVY	DEM,SICC,AGD	76-80	F
NND 21-DNF	AD	76-80	M
NND 37-HTK	CON	76-80	M
NND 29-WUY	FTD,PID	76-80	F
NND 13-ZZM	AD	76-80	F
NND 10-CJA	CON	76-80	M
NND 99-VNM	CON	76-80	M
NND 11-ENT	AD,CA	76-80	F
NND 97-QUR	FTD,PID	76-80	M
NND 62-KQM	VD	76-80	M
NND 25-AXZ	CON	76-80	F
NND 68-HTI	AD,DLB	76-80	F
NND 11-NVT	AD,DLB	76-80	M
NND 24-YXY	DEM,SICC,AGD	76-80	M
NND 00-GZF	AD	76-80	F
NND 91-PDC	CON	76-80	F
NND 06-BBT	VD	76-80	M
NND 71-BTC	CON	76-80	M
NND 08-ZMG	CON	76-80	F
NND 10-YGF	PD	76-80	M
NND 98-XJB	AD	76-80	M
NND 03-MTS	AD	76-80	M
NND 40-FCD	AD	76-80	F
NND 48-KDA	AD,ENCEPHA,VE	76-80	M
NND 22-VSP	FTD,FTD-TAU,TAU	76-80	F
NND 50-ZKI	CON	76-80	M
NND 83-MHQ	AD	76-80	M
NND 62-IGV	CON	76-80	M
NND 40-VRF	CON	76-80	F
NND 95-UPH	AD	76-80	M
NND 06-CXG	CON	76-80	M
NND 46-YAN	CON	76-80	M
NND 43-HKL	PSYCH,BP	76-80	M
NND 15-YCL	AD	76-80	F
NND 73-KBA	CON	76-80	F
NND 20-KNM	AD	76-80	F
NND 05-KJB	PSP	76-80	F
NND 94-EYO	AD	76-80	F
NND 00-TNQ	AD,DLB	76-80	F
NND 92-RQG	PSP	76-80	F
NND 26-FXG	AD	76-80	F
NND 50-CDW	AD	76-80	F
NND 83-KFG	AD	76-80	F
NND 97-ZDX	AD	76-80	M
NND 95-FED	PSP	76-80	F
NND 76-UNL	MS,MS-SP	76-80	F
NND 14-QDA	VD	76-80	M
NND 31-LTN	VD	76-80	M
NND 88-RLF	AD	76-80	M
NND 68-VWY	DLB,SICC	76-80	M
NND 12-UKV	AD	76-80	M
NND 52-YRF	AD	76-80	F
NND 67-DSD	DLB,SICC	76-80	M
NND 53-ORX	CON	76-80	M
NND 07-BHA	FTD,FTD-TDP-A,PROG	76-80	M
NND 14-PGR	PSYCH,SCZ	76-80	M
NND 54-EOQ	DEM,SICC	76-80	M
NND 36-INN	DLB,SICC	76-80	F
NND 81-DLJ	VD	76-80	F
NND 90-XSQ	VD	76-80	F
NND 66-DHS	FTD,PID	76-80	F
NND 73-VWJ	PD	76-80	M
NND 32-ZTF	AD,ENCEPHA,VE	76-80	M
NND 93-MWN	MS,MS-SP	76-80	M
NND 31-OQE	CON	76-80	F
NND 79-VWW	PD	76-80	M
NND 52-XWE	AD	76-80	M
NND 53-DII	AD	76-80	M
NND 92-LOI	CON	76-80	F
NND 68-HGG	AD	76-80	F
NND 62-LRU	PD	76-80	M
NND 42-TIP	PDD	76-80	M
NND 89-JSF	AD	76-80	M
NND 65-TKB	PD	76-80	M
NND 78-WKR	AD	76-80	F
NND 17-DBP	VD	76-80	M
NND 55-IWN	PD	76-80	M
NND 95-OVT	PDD	76-80	M
NND 50-CHM	MS,MS-SP	76-80	M
NND 95-DLO	PDD	76-80	M
NND 08-MAS	AD	76-80	M
NND 26-JZG	MND,ALS	76-80	M
NND 92-SER	PSYCH,BP	76-80	F
NND 43-NMA	AD	76-80	M
NND 10-LQK	AD	76-80	F
NND 51-DTF	VD	76-80	F
NND 79-AOC	AD	76-80	F
NND 13-VHK	AD	76-80	F
NND 74-EGW	DOUBLE_DIAGNOSIS	76-80	F
NND 57-MIA	AD	76-80	F
NND 81-WNE	DOUBLE_DIAGNOSIS	76-80	M
NND 53-GYU	FTD,PID	76-80	M
NND 61-DHH	AD	76-80	F
NND 07-BFQ	PD	76-80	F
NND 30-ZAO	AD	76-80	F
NND 72-QEB	AD	76-80	F
NND 72-ESG	AD	76-80	F
NND 52-PZG	CON	76-80	F
NND 03-HPZ	MS,MS-SP	76-80	M
NND 00-VBT	FTD,PID	76-80	F
NND 66-MUS	CON	76-80	F
NND 20-XQR	AD,DLB	76-80	F
NND 89-WOY	PSYCH	76-80	F
NND 53-EEC	CON	76-80	M
NND 98-PHS	FTD,FTD-TDP	76-80	F
NND 38-ZHE	AD,CA	76-80	M
NND 53-JJC	CON	76-80	F
NND 74-DDL	CON	76-80	F
NND 30-ZRZ	CON	76-80	M
NND 53-TLX	AD	76-80	F
NND 59-LDS	CON	76-80	F
NND 56-TBF	TUM	76-80	F
NND 69-IBW	FTD,FTD-TAU,TAU	76-80	F
NND 86-NRW	AD	76-80	F
NND 64-SPR	MS,MS-PP	76-80	M
NND 16-LJX	FTD,FTD-UPS	76-80	F
NND 40-LIE	MS,MS-SP	76-80	F
NND 30-BHU	CON	76-80	F
NND 49-HKL	MS,MS-SP	76-80	F
NND 02-SYN	AD	76-80	F
NND 90-BJB	PD	76-80	M
NND 07-FNV	AD	76-80	F
NND 26-WRZ	AD	76-80	F
NND 94-CTT	MS	76-80	F
NND 90-OUG	AD	76-80	F
NND 26-DUB	NEUROPATH	76-80	M
NND 79-GPJ	AD	76-80	M
NND 35-FNG	AD	76-80	M
NND 49-SOU	AD	76-80	M
NND 06-NST	NEULOG	76-80	M
NND 82-SOM	MS,MS-PP	76-80	F
NND 62-MGV	CON	76-80	F
NND 28-ZWW	FTD,FTD-UPS	76-80	F
NND 56-PGW	AD	76-80	M
NND 02-GVR	AD	76-80	M
NND 20-WGV	PDD	76-80	M
NND 77-QIW	PSP	76-80	M
NND 73-TGT	PDD	76-80	F
NND 54-GCP	PD	76-80	F
NND 81-ZHY	PD	76-80	M
NND 90-YLN	PDD	76-80	M
NND 87-LMR	PD	76-80	F
NND 02-MPD	PD	76-80	M
NND 45-FYA	MSA	76-80	M
NND 39-XBS	MS,MS-PP	76-80	F
NND 95-XRV	PSYCH,BP	76-80	F
NND 62-LII	PSP	76-80	M
NND 81-DLT	PD	76-80	M
NND 93-MVJ	PDD	76-80	M
NND 56-ZFP	PSYCH,MDD	76-80	F
NND 67-RRY	PDD	76-80	F
NND 75-VBZ	CON	76-80	M
NND 26-OHK	FTD,FTD-TDP-B,C9ORF72	76-80	F
NND 04-PYG	PSP	76-80	M
NND 41-RAW	MS	76-80	F
NND 26-CNH	PD	76-80	F
NND 37-LYM	PD,AD	76-80	F
NND 55-FJM	CON	76-80	F
NND 48-RTT	CON	76-80	M
NND 44-WWJ	PD,AD	76-80	F
NND 90-GZQ	MS	76-80	F
NND 55-LIW	AD,DLB	76-80	M
NND 39-ZNU	FTD,FTD-TDP	76-80	M
NND 81-FJL	AD	76-80	M
NND 84-LYO	PD	76-80	M
NND 36-GMZ	PD	76-80	M
NND 64-BIG	PSP	76-80	M
NND 06-IXP	CON	76-80	M
NND 07-WBE	AD	76-80	M
NND 84-CKJ	VD	76-80	M
NND 04-HKP	AD,ILBD	76-80	M
NND 25-RMS	AD,CA	76-80	M
NND 25-VVJ	AD,CA	76-80	M
NND 24-JPW	CON	76-80	M
NND 99-XBR	AD,DLB	76-80	F
NND 29-UJL	CON	76-80	F
NND 67-RNR	AD	76-80	F
NND 46-QLF	AD	76-80	F
NND 36-BEO	DEM,SICC	76-80	M
NND 31-QDH	FTD,FTD-TAU,TAU	76-80	F
NND 95-BSU	FTD,PID	76-80	F
NND 02-JXZ	CON	76-80	M
NND 07-QKW	PDD	76-80	M
NND 56-SYX	CON	76-80	M
NND 20-JEG	CON	76-80	F
NND 25-LOK	MS,MS-SP	76-80	F
NND 33-SZD	CON	76-80	F
NND 23-RNQ	MS	76-80	F
NND 53-KOF	PSYCH,SCZ	76-80	M
NND 22-CAI	PDD	76-80	M
NND 59-MCC	AD	76-80	F
NND 92-NDE	AD	76-80	F
NND 76-LKP	AD	76-80	F
NND 41-MOB	DLB	76-80	M
NND 66-WFS	CON	76-80	F
NND 47-QYH	MS,MS-PP	76-80	F
NND 72-ZDT	FTD,FTD-TDP	76-80	M
NND 24-XJM	DLB,SICC	76-80	F
NND 88-VJH	PSP	76-80	M
NND 58-LEJ	AD	76-80	F
NND 80-LIJ	AD,DLB	76-80	F
NND 00-AOK	PSYCH,BP	76-80	F
NND 47-VMG	DEM,SICC	76-80	F
NND 81-JCY	CON	76-80	M
NND 61-GWD	MS,MS-PP	76-80	F
NND 88-LSY	DEM,SICC	76-80	F
NND 78-FAB	VD	76-80	M
NND 35-QVM	AD,DLB	76-80	F
NND 28-BWD	FTD,FTD-TDP-A,PROG	76-80	F
NND 95-URO	PDD	76-80	M
NND 70-ABA	DLB	76-80	M
NND 51-SOG	MS,MS-SP	76-80	F
NND 63-DEB	NEULOG	76-80	F
NND 63-XPH	CON	76-80	F
NND 86-YEW	CON	76-80	M
NND 22-MOA	PDD	76-80	M
NND 72-NFI	MSA	76-80	F
NND 66-SEA	PDD	76-80	M
NND 62-RYE	FTD,PID	76-80	M
NND 98-JXS	PDD	76-80	F
NND 97-LTP	MS	76-80	F
NND 37-RUN	PD	76-80	M
NND 88-KTK	CON	76-80	F
NND 72-PAG	AD	76-80	M
NND 56-DHK	PD	76-80	M
NND 52-GLN	PDD	76-80	M
NND 48-LTK	FTD,FTD-FUS	76-80	M
NND 80-NNY	PSP	76-80	F
NND 77-RZU	DLB	76-80	M
NND 31-PML	MND,ALS	76-80	M
NND 93-PCK	AD	76-80	M
NND 88-NUP	FTD,FTD-TDP	76-80	M
NND 80-ENY	CON	76-80	F
NND 81-RUX	AD	76-80	M
NND 84-QTR	PD	76-80	F
NND 34-JGK	CON	76-80	F
NND 59-LMK	AD	76-80	F
NND 26-POK	PD	76-80	F
NND 70-EBH	AD	76-80	F
NND 01-HMT	FTD,FTD-TDP-A,PROG	76-80	F
NND 96-KSB	AD	71-75	M
NND 57-SBA	PD	71-75	M
NND 05-WKO	CON	71-75	M
NND 90-CMX	DLB,SICC	71-75	M
NND 34-VHR	AD	71-75	F
NND 75-ASR	AD	71-75	M
NND 05-ZOX	PD	71-75	M
NND 39-ZHJ	AD	71-75	M
NND 61-ZWA	AD	71-75	F
NND 72-ZIH	CON	71-75	M
NND 80-FHT	AD	71-75	F
NND 35-TMU	CON	71-75	M
NND 28-CTC	AD	71-75	F
NND 87-WTC	AD	71-75	F
NND 75-BJP	FTD,FTD-TDP	71-75	M
NND 46-EDO	AD	71-75	F
NND 04-XXJ	DEM,ENCEPHA,VE	71-75	M
NND 22-BCA	PDD	71-75	M
NND 73-PLH	AD	71-75	F
NND 90-BYE	AD	71-75	F
NND 74-DJG	PSYCH,BP	71-75	F
NND 74-WIT	MS	71-75	F
NND 92-WXR	CON	71-75	F
NND 81-BYM	AD,DLB	71-75	M
NND 89-IYB	DLB,SICC	71-75	M
NND 82-MIA	AD	71-75	M
NND 89-XJO	FTD,FTD-TDP-A,PROG	71-75	M
NND 41-FQF	AD,DLB	71-75	M
NND 52-PNR	ILBD	71-75	M
NND 58-KGV	FTD,FTD-TDP	71-75	M
NND 31-DVZ	PD	71-75	F
NND 80-CIF	MS,MS-SP	71-75	F
NND 74-OBK	CON	71-75	F
NND 90-AUC	CON	71-75	F
NND 94-JWL	AD,CA	71-75	F
NND 05-ZJQ	FTD,FTD-TAU,TAU	71-75	F
NND 69-JUZ	FTD,FTD-TDP-B,C9ORF72	71-75	M
NND 76-PNQ	AD,DLB	71-75	M
NND 16-NEU	PDD	71-75	F
NND 55-JLA	FTD,FTD-TDP,MND	71-75	M
NND 54-MUN	PSP	71-75	M
NND 80-FMP	FTD,FTD-TAU,TAU	71-75	F
NND 28-LCL	MS,MS-SP	71-75	F
NND 02-LCB	AD	71-75	F
NND 07-TFL	AD	71-75	M
NND 92-XWA	AD	71-75	F
NND 96-AMU	MS,MS-PP	71-75	F
NND 74-SRY	PROGRESSIVE	71-75	F
NND 22-FQM	DLB,SICC	71-75	M
NND 28-OLN	AD	71-75	F
NND 80-RTJ	MS,MS-SP	71-75	M
NND 99-THX	PSP	71-75	M
NND 37-IEU	PSP	71-75	M
NND 36-HUT	VD	71-75	M
NND 46-AQA	MS,MS-SP	71-75	M
NND 75-YDD	IS	71-75	F
NND 30-GIF	PSP	71-75	M
NND 86-GUO	FTD,FTD-TDP-B,C9ORF72	71-75	M
NND 94-XMM	IS	71-75	M
NND 21-YVP	AD	71-75	F
NND 29-FSQ	FTD,FTD-TDP-B,C9ORF72	71-75	F
NND 12-RVX	PDD	71-75	F
NND 39-SAQ	PD	71-75	M
NND 88-HCC	DOUBLE_DIAGNOSIS	71-75	F
NND 08-POQ	AD	71-75	M
NND 32-EQC	NEULOG	71-75	M
NND 79-DVK	PD	71-75	M
NND 72-RTV	CON	71-75	F
NND 29-TQK	PD	71-75	M
NND 37-USN	PD	71-75	M
NND 32-VOG	PDD	71-75	M
NND 81-VFL	MS,MS-PP	71-75	M
NND 33-EYS	PD	71-75	M
NND 85-LMC	MS,MS-PP	71-75	M
NND 86-FHT	DOUBLE_DIAGNOSIS	71-75	M
NND 56-KHP	CBD	71-75	M
NND 80-AVV	PDD	71-75	M
NND 67-XXT	AD,DLB	71-75	M
NND 92-OLA	CON	71-75	M
NND 82-AYT	HIP	71-75	F
NND 37-UCT	AD	71-75	F
NND 25-GDS	CON	71-75	F
NND 48-DUH	AD	71-75	F
NND 84-YBX	PD	71-75	M
NND 74-MXS	AD,CA	71-75	M
NND 10-EJW	AD	71-75	F
NND 89-LVL	PSYCH,MDD	71-75	M
NND 00-VLX	MS,MS-PP	71-75	F
NND 55-HBD	FTD,FTD-TDP	71-75	F
NND 30-QMT	AD	71-75	M
NND 16-EAR	PD	71-75	M
NND 86-IJG	AD	71-75	F
NND 34-SJX	AD	71-75	F
NND 15-YWA	AD	71-75	M
NND 62-WAT	DLB,SICC	71-75	M
NND 24-GUT	AD	71-75	F
NND 55-MOK	CON	71-75	M
NND 30-LLR	FTD,FTD-TDP	71-75	M
NND 53-FLX	MS,MS-SP	71-75	F
NND 61-UMV	PD	71-75	F
NND 01-FDS	CON	71-75	F
NND 76-TWC	DEM,SICC	71-75	F
NND 63-OMC	FTD,FTD-TDP	71-75	M
NND 33-EKT	CON	71-75	M
NND 87-WFV	ENCEPHA,VE	71-75	M
NND 87-NLX	CON	71-75	M
NND 21-NQU	PSYCH,SCZ	71-75	M
NND 77-YLO	DLB,SICC	71-75	M
NND 79-SWW	IS	71-75	F
NND 30-FQR	NEUROPATH	71-75	M
NND 25-WVH	PD	71-75	M
NND 76-PSZ	MS,MS-RR	71-75	F
NND 76-MGA	AD	71-75	F
NND 29-WEO	CON	71-75	M
NND 57-QUY	CON	71-75	M
NND 01-FJH	ATAXIA	71-75	M
NND 73-UCN	MND	71-75	M
NND 03-DPM	IS	71-75	M
NND 50-MFL	PD,AD	71-75	F
NND 25-WOC	AD	71-75	F
NND 33-VFI	AD	71-75	M
NND 89-NKE	CON	71-75	M
NND 33-PNQ	PDD	71-75	M
NND 92-APA	AD	71-75	M
NND 16-BHN	TAU	71-75	F
NND 31-YVK	FTD,FTD-TDP,MND	71-75	M
NND 37-UKZ	DOUBLE_DIAGNOSIS	71-75	M
NND 02-PIH	FTD,FTD-TDP-B,C9ORF72	71-75	F
NND 24-MZI	AD	71-75	M
NND 95-RDA	MS,MS-PP	71-75	F
NND 23-AIF	DLB	71-75	M
NND 29-SPN	PD,AD	71-75	M
NND 13-TTR	AD	71-75	M
NND 49-EXY	FTD,FTD-TDP-C	71-75	F
NND 27-QXP	PD	71-75	F
NND 54-AHJ	FTD,FTD-TDP	71-75	F
NND 46-VCY	PD	71-75	M
NND 75-JQO	PD	71-75	M
NND 71-DNF	MS,MS-SP	71-75	F
NND 56-XNU	DLB	71-75	F
NND 63-IKG	AD	71-75	M
NND 97-XQV	PD,AD	71-75	M
NND 46-TFQ	MS,MS-PP	71-75	F
NND 39-CUV	AD,CA	71-75	F
NND 26-CGB	MS,MS-SP	71-75	F
NND 51-LBQ	PDD	71-75	F
NND 28-ZBZ	MSA	71-75	M
NND 45-HID	PSYCH,MDD	71-75	F
NND 33-SIV	MSA	71-75	F
NND 25-QNN	PDD	71-75	M
NND 58-ELF	PD	71-75	M
NND 63-DJI	PDD	71-75	F
NND 32-HUS	PSYCH,MDD	71-75	M
NND 25-VSG	PDD	71-75	M
NND 17-YZA	AD	71-75	M
NND 60-EBG	MSA	71-75	F
NND 66-JAB	RARE	71-75	M
NND 08-MMF	PD	71-75	M
NND 37-ZXD	AD	71-75	M
NND 23-EMA	AD	71-75	F
NND 19-XQZ	AD	71-75	F
NND 59-CQK	CON	71-75	F
NND 93-CWY	DEM,SICC,AGD	71-75	M
NND 22-FNE	CON	71-75	F
NND 13-PRE	PD	71-75	M
NND 43-BYC	AD	71-75	F
NND 41-IED	AD,ILBD	71-75	F
NND 33-UUT	AD,CA	71-75	M
NND 46-RPE	DLB,SICC	71-75	M
NND 57-EIY	FTD,FTD-TDP	71-75	F
NND 10-WCC	CON	71-75	F
NND 17-YKE	AD	71-75	F
NND 66-AGU	CON	71-75	M
NND 92-RBK	ILBD	71-75	M
NND 27-WZY	CON	71-75	M
NND 77-VDO	AD,CA	71-75	M
NND 87-CCO	AD	71-75	F
NND 69-FEP	TUM	71-75	M
NND 41-YTA	TUM	71-75	F
NND 77-OXH	CON	71-75	F
NND 63-ZTC	AD,CA	71-75	M
NND 21-CQE	CON	71-75	M
NND 67-GWK	PSP	71-75	M
NND 54-ABJ	PSYCH,BP	71-75	M
NND 98-XGW	PSP	71-75	M
NND 97-GRL	FTD,FTD-TDP	71-75	M
NND 90-RIE	AD	71-75	M
NND 11-AGZ	AD	71-75	M
NND 68-PSU	CON	71-75	F
NND 70-GRR	CON	71-75	F
NND 85-IQR	MS,MS-SP	71-75	M
NND 55-SIZ	DLB,SICC	71-75	M
NND 40-TGQ	DOUBLE_DIAGNOSIS	71-75	M
NND 38-CBF	PDD	71-75	M
NND 94-UFN	AD,CA	71-75	F
NND 80-RBV	DLB,SICC	71-75	M
NND 48-OAJ	PD	71-75	M
NND 23-PST	AD	71-75	M
NND 36-TOG	CON	71-75	F
NND 92-PAK	AD,DLB	71-75	F
NND 18-SYG	AD,DLB	71-75	M
NND 97-UXP	AD	71-75	F
NND 15-TOE	AD	71-75	F
NND 64-VQF	DLB,SICC	71-75	M
NND 60-BBV	AD,ILBD	71-75	F
NND 34-JDQ	CON	71-75	F
NND 56-LED	MS,MS-SP	71-75	M
NND 71-ORN	CBD	71-75	M
NND 93-TIF	AD	71-75	F
NND 55-VBH	PSP	71-75	M
NND 87-RNR	MS,MS-SP	71-75	M
NND 15-SWH	PDD	71-75	M
NND 52-OTY	PD	71-75	F
NND 49-SDX	PSP	71-75	M
NND 49-SLV	PSYCH,MDD	71-75	F
NND 91-KTF	AD,DLB	71-75	M
NND 59-MLE	AD,ILBD	71-75	F
NND 07-SMB	MSA	71-75	F
NND 43-GKI	CON	71-75	M
NND 55-WDJ	AD	71-75	M
NND 97-TSW	AD	71-75	F
NND 72-HML	CON	71-75	M
NND 20-HBK	MSA	71-75	M
NND 80-NCX	VD	71-75	M
NND 92-PVJ	PSYCH,BP	71-75	M
NND 27-JYS	PDD	71-75	F
NND 30-XSE	AD	71-75	M
NND 63-BSO	MS,MS-PP	71-75	F
NND 67-TOT	AD	71-75	F
NND 38-QDH	PDD	71-75	F
NND 76-LXT	PD	71-75	M
NND 29-KVN	AD,ILBD	71-75	M
NND 20-TSS	CBD	71-75	F
NND 80-LRQ	FTD,FTD-TDP,MND	71-75	M
NND 16-SVT	PSYCH	71-75	M
NND 47-SPQ	AD	71-75	F
NND 22-AGK	CON	71-75	M
NND 74-EII	DLB,SICC	71-75	M
NND 75-VOT	AD,CA	71-75	F
NND 97-KKT	AD	71-75	M
NND 79-AWX	MS,MS-PP	71-75	F
NND 54-KDF	AD	71-75	F
NND 38-PQL	ENCEPHA,VE	71-75	F
NND 06-WLL	DLB,SICC	71-75	M
NND 41-LUY	CON	71-75	F
NND 03-GDE	AD	71-75	M
NND 82-QLM	CON	71-75	M
NND 70-MFX	MND	71-75	M
NND 17-BNP	FTD,PID	71-75	F
NND 69-LMF	PSP	71-75	F
NND 95-IHV	FTD,FTD-TDP-B,C9ORF72	71-75	F
NND 18-FAY	MS,MS-SP	71-75	M
NND 01-UBN	PSP	71-75	M
NND 70-QLH	AD,ILBD	71-75	M
NND 62-IQS	CON	71-75	F
NND 80-ZFR	CON	71-75	F
NND 63-NMT	CON	71-75	M
NND 07-SEC	AD,DLB	71-75	F
NND 47-VFV	PD	71-75	F
NND 04-JPB	CON	71-75	F
NND 62-CAZ	PD	71-75	M
NND 02-WPG	MS,MS-PP	71-75	M
NND 24-GHV	CON	71-75	F
NND 23-GPY	PDD	71-75	M
NND 90-ZXY	AD	71-75	F
NND 03-OKC	DLB,SICC	71-75	F
NND 53-WBY	DLB,SICC	71-75	M
NND 17-OIV	DEM,SICC	71-75	M
NND 30-DEE	DLB,SICC	71-75	M
NND 75-ZJE	MS,MS-PP	71-75	F
NND 60-BGD	AD	71-75	M
NND 03-XGL	PSP	71-75	F
NND 61-GIE	AD	71-75	F
NND 46-GDZ	AD,DLB	71-75	F
NND 25-IUL	MS,MS-SP	71-75	F
NND 71-KSE	PSP	71-75	M
NND 78-FFT	FTD,FTD-TAU,TAU	71-75	M
NND 40-HNJ	AD	71-75	F
NND 61-DYG	AD	71-75	F
NND 52-YGH	AD	71-75	M
NND 40-RKH	PSP	71-75	F
NND 19-KZO	NEUROPATH	71-75	F
NND 10-SBK	FTD,FTD-TDP	71-75	M
NND 94-YIR	AD	71-75	F
NND 45-DDO	FTD,PID	71-75	M
NND 04-TMD	PSP	71-75	M
NND 86-AYC	ATAXIA,SCA	71-75	M
NND 82-FCP	MSA	71-75	F
NND 34-LDX	DLB,SICC	71-75	M
NND 43-ORU	DLB,SICC	71-75	M
NND 87-WCT	PSP	71-75	M
NND 19-YSY	AD	71-75	F
NND 66-WID	PSP	71-75	M
NND 38-IAV	PDD	71-75	M
NND 20-WBJ	CBD	71-75	M
NND 93-PVM	AD	71-75	F
NND 14-SIL	PSYCH,BP	71-75	M
NND 51-CYD	FTD,FTD-TDP-C	71-75	F
NND 11-RFJ	PD	71-75	M
NND 45-HKE	AD,CA	71-75	M
NND 24-VCU	PD	71-75	M
NND 73-RIG	CON	71-75	F
NND 02-SUU	PSYCH,BP	71-75	M
NND 34-GYZ	AD	71-75	M
NND 97-VRI	FTD,FTD-TDP	71-75	F
NND 19-HPE	FTD,FTD-TDP-C	71-75	M
NND 71-TUQ	CON	71-75	M
NND 89-RWV	AD	71-75	F
NND 16-LCY	NEULOG	71-75	M
NND 78-DUN	PSP	71-75	M
NND 27-GSQ	CON	71-75	M
NND 39-MFV	PDD	71-75	M
NND 45-TVT	PSP	71-75	F
NND 81-RLX	PSYCH,MDD	71-75	F
NND 84-OQP	DLB	71-75	M
NND 06-JDY	PD,AD	71-75	M
NND 23-TOK	MSA	71-75	F
NND 50-BRG	PSYCH,BP	71-75	M
NND 65-XWX	PSYCH,BP	71-75	F
NND 78-NLV	CON	71-75	F
NND 20-MIW	CON	71-75	F
NND 97-UPH	MS,MS-PP	71-75	F
NND 47-NJS	VD	71-75	F
NND 58-YHW	CON	71-75	F
NND 63-DWF	CON	71-75	F
NND 63-ZTW	PSYCH,MDD	71-75	M
NND 79-RTJ	OTHER	71-75	M
NND 96-JNL	NEULOG	71-75	M
NND 65-AWL	AD	71-75	F
NND 13-KBI	DEM,ENCEPHA,VE	71-75	M
NND 82-XNN	DLB,SICC	71-75	M
NND 17-LVI	CON	71-75	F
NND 16-KLB	AD	71-75	M
NND 99-MXU	CON	71-75	M
NND 72-TPG	AD	71-75	F
NND 44-FOZ	CON	71-75	M
NND 87-OGX	FTD,FTD-TAU,TAU	71-75	F
NND 62-XLN	MS	71-75	F
NND 37-RVE	MS,MS-SP	71-75	F
NND 88-XHP	AD	71-75	M
NND 78-GWE	AD	71-75	F
NND 38-DDS	FTD,FTD-TDP	71-75	F
NND 91-PHW	AD	71-75	F
NND 70-AKF	FTD,FTD-TDP	71-75	F
NND 47-ICD	MS	71-75	F
NND 00-VXT	VD	71-75	M
NND 57-HCO	CON	71-75	M
NND 48-TYZ	DLB,SICC	71-75	M
NND 55-IRE	FTD,FTD-TDP	71-75	F
NND 85-WJV	PDD	71-75	M
NND 61-XZU	AD	71-75	M
NND 92-ATB	AD,DLB	71-75	M
NND 14-BGT	FTD,FTD-TDP-A,PROG	71-75	M
NND 36-ZOS	FTD,PID	71-75	M
NND 39-JAU	PDD	71-75	M
NND 49-YDP	PD	71-75	M
NND 82-OBV	DLB,SICC	71-75	F
NND 29-UAG	ENCEPHA,VE	71-75	M
NND 37-BWC	MS,MS-PP	71-75	M
NND 90-JGS	AD	71-75	M
NND 89-AWO	CON	71-75	M
NND 74-SLE	FTD,FTD-TDP	71-75	F
NND 22-STG	PSYCH,BP	71-75	M
NND 55-XUI	VD	71-75	M
NND 41-REG	MSA	71-75	F
NND 90-EGV	CON	71-75	F
NND 49-QQD	PROGRESSIVE	71-75	M
NND 60-GHS	AD,DLB	71-75	F
NND 73-UJD	DLB	71-75	M
NND 33-FPT	PD	71-75	M
NND 42-MIK	AD,CA	71-75	M
NND 96-EFQ	AD,CA	71-75	M
NND 52-JOZ	AD	71-75	F
NND 22-OMD	MS,MS-SP	71-75	F
NND 72-VHN	AD	71-75	M
NND 12-ZCM	MND,ALS	71-75	M
NND 62-KTI	PD	71-75	F
NND 30-OJE	AD	71-75	F
NND 99-EFT	DLB	71-75	M
NND 56-XBZ	AD	71-75	M
NND 44-CUO	ATAXIA,SCA	71-75	F
NND 00-ELB	HD	71-75	M
NND 92-WBM	PDD	71-75	F
NND 83-HTN	PDD	71-75	M
NND 74-BCW	PSP	71-75	F
NND 17-KWC	PDD	71-75	M
NND 94-LMZ	PDD	71-75	M
NND 45-LQI	CON	71-75	F
NND 85-XGQ	PDD	71-75	M
NND 23-YWI	PSYCH,BP	71-75	M
NND 02-RKP	PSYCH	71-75	F
NND 84-PKB	MS	71-75	M
NND 72-QLS	FTD,FTD-TDP-A,PROG	71-75	M
NND 84-DYQ	FTD,FTD-TDP	71-75	M
NND 90-ZCP	FTD,FTD-TDP-C	71-75	M
NND 26-CRR	PDD	71-75	F
NND 09-INS	CON	71-75	M
NND 69-UOE	FTD,PID	71-75	M
NND 87-YHX	AD	66-70	F
NND 89-WMQ	AD	66-70	M
NND 06-KZK	AD	66-70	M
NND 92-TZJ	MS,MS-PP	66-70	M
NND 31-SQX	FTD,FTD-TAU,TAU	66-70	M
[truncated: 1,044 more rows]

## Sheet: S2 Neuropathological Diagnosis
Supplementary Table 2: Overview of the Neuropathological Diagnoses used in this manuscript, including Abbreviation, Type, and links to relevant BioPortal entries.
Note: For some diagnoses there is no direct match with an ICD10 code. For these diagnoses we give additional information in the form of a SNOMED, MESH, DO or HPO hyperlink.
Full name	Abbreviation	Type	Additional information
Alzheimer's disease	AD	Progressive Neurodegenerative Disease	http://purl.bioontology.org/ontology/ICD10/G30,http://purl.bioontology.org/ontology/MESH/D000544,http://purl.obolibrary.org/obo/HP_0002511,http://purl.obolibrary.org/obo/DOID_10652
Autosomal dominant cerebellar ataxia	ADCA	Progressive Neurodegenerative Disease	http://purl.bioontology.org/ontology/ICD10/G11,http://purl.bioontology.org/ontology/MESH/D002524,http://purl.bioontology.org/ontology/MESH/D001259,http://purl.obolibrary.org/obo/HP_0001251,http://purl.obolibrary.org/obo/DOID_1441,http://purl.obolibrary.org/obo/DOID_0050753
Attention deficit hyperactivity disorder	ADHD	Psychiatric disorder	http://purl.bioontology.org/ontology/ICD10CM/F90,http://purl.bioontology.org/ontology/MESH/D001289,http://purl.obolibrary.org/obo/HP_0007018,http://purl.obolibrary.org/obo/DOID_1094
Argyrophilic grain disease	AGD	PathologicalTrait	http://purl.bioontology.org/ontology/SNOMEDCT/230281007
Alexander's disease	ALEX	RareCondition	http://purl.bioontology.org/ontology/MESH/D038261,http://purl.obolibrary.org/obo/DOID_4252
Amyotrophic lateral sclerosis	ALS	Progressive Neurodegenerative Disease	http://purl.bioontology.org/ontology/ICD10CM/G12.21,http://purl.bioontology.org/ontology/MESH/D000690,http://purl.obolibrary.org/obo/HP_0007354,http://purl.obolibrary.org/obo/DOID_332
Autism spectrum disorder	ASD	Psychiatric disorder	http://purl.bioontology.org/ontology/ICD10/F84.0,http://purl.bioontology.org/ontology/ICD10/F84.1,http://purl.bioontology.org/ontology/ICD10/F84,http://purl.bioontology.org/ontology/MESH/D000067877,http://purl.obolibrary.org/obo/HP_0000717,http://purl.obolibrary.org/obo/DOID_0060041
Cerebellar ataxia	ATAXIA	Progressive Neurodegenerative Disease	http://purl.bioontology.org/ontology/ICD10CM/G11,http://purl.bioontology.org/ontology/MESH/D002524,http://purl.bioontology.org/ontology/MESH/D001259,http://purl.obolibrary.org/obo/DOID_0050753
Atypical Parkinson's disease	ATPD	Progressive Neurodegenerative Disease	http://purl.obolibrary.org/obo/DOID_0080855
Binswanger's disease	BINSW	Progressive Neurodegenerative Disease	http://purl.bioontology.org/ontology/MESH/D015140
Bipolar disorder (type I and II)	BP	Psychiatric disorder	http://purl.bioontology.org/ontology/ICD10CM/F31,http://purl.bioontology.org/ontology/MESH/D001714,http://purl.obolibrary.org/obo/HP_0007302
C9ORF72 mutation	C9ORF72	Other
Congophilic angiopathy (=cerebral amyloid angiopathy)	CA	PathologicalTrait	http://purl.bioontology.org/ontology/MESH/D016657,http://purl.obolibrary.org/obo/DOID_9246
Corticobasal degeneration	CBD	Progressive Neurodegenerative Disease	http://purl.bioontology.org/ontology/ICD10CM/G31.85,http://purl.bioontology.org/ontology/ICD10CM/G30-G32
Creutzfeldt-Jakob disease	CJD	Progressive Neurodegenerative Disease	http://purl.bioontology.org/ontology/ICD10/A81.0,http://purl.bioontology.org/ontology/MESH/D007562,http://purl.bioontology.org/ontology/MESH/D017096,http://purl.obolibrary.org/obo/DOID_11949,http://purl.obolibrary.org/obo/DOID_649
Hydrocephalus adultorum	COHA	RareCondition	http://purl.bioontology.org/ontology/ICD10/G91,http://purl.bioontology.org/ontology/MESH/D006849,http://purl.obolibrary.org/obo/HP_0000238,http://purl.obolibrary.org/obo/DOID_10908
Control brain	CON	ControlBrain	http://purl.bioontology.org/ontology/MESH/D001921
Cerebrovascular accident	CVA	VascularIssues	http://purl.bioontology.org/ontology/MESH/D020521,http://purl.obolibrary.org/obo/DOID_6713
Diffuse axonal injury	DAI	PathologicalTrait	http://purl.bioontology.org/ontology/ICD10/S06.2,http://purl.bioontology.org/ontology/ICD10/S06,http://purl.bioontology.org/ontology/MESH/D020833,http://purl.obolibrary.org/obo/HP_0003405
Dementia	DEM	Progressive Neurodegenerative Disease	http://purl.bioontology.org/ontology/MESH/D003704,http://purl.obolibrary.org/obo/HP_0000726,http://purl.obolibrary.org/obo/DOID_1307,http://purl.obolibrary.org/obo/DOID_1561
Dementia with lewy bodies	DLB	Progressive Neurodegenerative Disease	http://purl.bioontology.org/ontology/ICD10CM/G31.83,http://purl.bioontology.org/ontology/MESH/D016631,http://purl.bioontology.org/ontology/MESH/D020961,http://purl.obolibrary.org/obo/HP_0100315,http://purl.obolibrary.org/obo/HP_0000726,http://purl.obolibrary.org/obo/DOID_12217
Down's syndrome	DOWN	RareCondition	http://purl.bioontology.org/ontology/ICD10CM/Q90,http://purl.bioontology.org/ontology/ICD10CM/Q00-Q99,http://purl.bioontology.org/ontology/MESH/D004314
Dystonia	DYSTO	Neurological	http://purl.bioontology.org/ontology/ICD10CM/G24,http://purl.bioontology.org/ontology/ICD10CM/G20-G26,http://purl.bioontology.org/ontology/MESH/D004421,http://purl.bioontology.org/ontology/MESH/D020820,http://purl.obolibrary.org/obo/HP_0001332
Encephalitis	ENCE	Neuroinflammatory Disease	http://purl.bioontology.org/ontology/ICD10CM/G04.9,http://purl.bioontology.org/ontology/MESH/D004660,http://purl.bioontology.org/ontology/ICD10CM/G04.9
Encephalopathy	ENCEPHA	Neurological	http://purl.bioontology.org/ontology/ICD10CM/G93.4
Epilepsy	EPI	Neurological	http://purl.bioontology.org/ontology/ICD10/G40,http://purl.bioontology.org/ontology/MESH/D004827,http://purl.obolibrary.org/obo/HP_0001250,http://purl.obolibrary.org/obo/DOID_1826
Friedreich's ataxia	FA	Progressive Neurodegenerative Disease	http://purl.bioontology.org/ontology/ICD10CM/G11.11,http://purl.bioontology.org/ontology/MESH/D001259,http://purl.obolibrary.org/obo/HP_0001251
Fahr's syndrome	FAHR	Progressive Neurodegenerative Disease	http://purl.bioontology.org/ontology/MESH/C536275,http://purl.obolibrary.org/obo/HP_0002135,http://purl.obolibrary.org/obo/DOID_0060230,http://purl.obolibrary.org/obo/DOID_679
Fragile X syndrome	FRAGX	RareCondition	http://purl.bioontology.org/ontology/ICD10CM/Q99.2,http://purl.bioontology.org/ontology/MESH/D005600,http://purl.bioontology.org/ontology/MESH/D038901,http://purl.bioontology.org/ontology/MESH/D040181,http://purl.obolibrary.org/obo/DOID_14261,http://purl.obolibrary.org/obo/DOID_0050879
Frontotemporal dementia Undefined	FTD_undefined	Progressive Neurodegenerative Disease	http://purl.bioontology.org/ontology/ICD10CM/G31.0,http://purl.bioontology.org/ontology/MESH/D057174,http://purl.obolibrary.org/obo/HP_0002145,http://purl.obolibrary.org/obo/DOID_9255
Frontotemporal dementia FUS	FTD-FUS	Progressive Neurodegenerative Disease	http://purl.bioontology.org/ontology/ICD10CM/G31.0,http://purl.bioontology.org/ontology/MESH/D057174,http://purl.obolibrary.org/obo/HP_0002145
Frontotemporal dementia tauopathy	FTD-TAU	Progressive Neurodegenerative Disease	http://purl.bioontology.org/ontology/ICD10CM/G31.0,http://purl.bioontology.org/ontology/MESH/D057174,http://purl.obolibrary.org/obo/HP_0002145
Frontotemporal dementia TDP Undefined	FTD-TDP_undefined	Progressive Neurodegenerative Disease	http://purl.bioontology.org/ontology/ICD10CM/G31.0,http://purl.bioontology.org/ontology/MESH/D057174,http://purl.obolibrary.org/obo/HP_0002145
Frontotemporal dementia TDP type A (GRN gene mutation)	FTD-TDP-A	Progressive Neurodegenerative Disease	http://purl.bioontology.org/ontology/ICD10CM/G31.0, http://purl.bioontology.org/ontology/MESH/D057174, http://purl.obolibrary.org/obo/HP_0002145, http://purl.obolibrary.org/obo/DOID_9255, http://purl.obolibrary.org/obo/DOID_0060672
Frontotemporal dementia TDP type B (C9orf72 gene mutation)	FTD-TDP-B	Progressive Neurodegenerative Disease	http://purl.bioontology.org/ontology/ICD10CM/G31.0,http://purl.bioontology.org/ontology/MESH/D057174,http://purl.obolibrary.org/obo/HP_0002145
Frontotemporal dementia TDP type C	FTD-TDP-C	Progressive Neurodegenerative Disease	http://purl.bioontology.org/ontology/ICD10CM/G31.0,http://purl.bioontology.org/ontology/MESH/D057174,http://purl.obolibrary.org/obo/HP_0002145
Frontotemporal dementia ubiquitine	FTD-UPS	Progressive Neurodegenerative Disease	http://purl.bioontology.org/ontology/ICD10CM/G31.0,http://purl.bioontology.org/ontology/MESH/D057174,http://purl.obolibrary.org/obo/HP_0002145
Fragile X Tremor Ataxia Syndrome	FXTAS	Progressive Neurodegenerative Disease	http://purl.bioontology.org/ontology/MESH/C564105
Guillain-Barre disease	GUIL	Neurological	http://purl.bioontology.org/ontology/ICD10/G61.0,http://purl.bioontology.org/ontology/MESH/D020275,http://purl.obolibrary.org/obo/DOID_12842
Huntington's disease	HD	Progressive Neurodegenerative Disease	http://purl.bioontology.org/ontology/ICD10CM/G10,http://purl.bioontology.org/ontology/MESH/D006816,http://purl.obolibrary.org/obo/DOID_12858
Hippocampal sclerosis	HIP	PathologicalTrait	http://purl.bioontology.org/ontology/ICD10CM/G93.81,http://purl.obolibrary.org/obo/HP_0033715
Human immunodeficiency virus	HIV	Other	http://purl.bioontology.org/ontology/ICD10CM/B20-B20,http://purl.bioontology.org/ontology/MESH/D006678
Hereditary motoric sensoric neuropathy	HMSN	Neurological	http://purl.bioontology.org/ontology/ICD10/G60.0,http://purl.bioontology.org/ontology/MESH/D015417
Hereditary spastic paraplegia	HSP	Neurological	http://purl.bioontology.org/ontology/ICD10/G11.4,http://purl.bioontology.org/ontology/MESH/D015419,http://purl.obolibrary.org/obo/HP_0002313
Incidental Lewy bodies Disease	ILBD	Progressive Neurodegenerative Disease	http://purl.bioontology.org/ontology/MESH/D016631
Ischemic changes	IS	VascularIssues	http://purl.obolibrary.org/obo/HP_0002637
Klinefelter's syndrome	KLIN	RareCondition	http://purl.bioontology.org/ontology/ICD10CM/Q98.1,http://purl.bioontology.org/ontology/ICD10CM/Q98.0,http://purl.bioontology.org/ontology/MESH/D007713,http://purl.obolibrary.org/obo/DOID_1921
Korsakoff syndrome	KOR	Progressive Neurodegenerative Disease	http://purl.bioontology.org/ontology/ICD10CM/E51.2,http://purl.bioontology.org/ontology/ICD10CM/F04,http://purl.bioontology.org/ontology/MESH/D020915,http://purl.obolibrary.org/obo/DOID_10915,,http://purl.obolibrary.org/obo/DOID_2384
Leukodystrophy Other	LD_other	RareCondition	http://purl.obolibrary.org/obo/HP_0002415,http://purl.obolibrary.org/obo/DOID_10579
Adrenoleukodystrophy	LDA	RareCondition	http://purl.bioontology.org/ontology/ICD10CM/E71.52,http://purl.bioontology.org/ontology/MESH/D000326,http://purl.obolibrary.org/obo/DOID_10588
Major depressive disorder	MDD	Psychiatric disorder	http://purl.bioontology.org/ontology/ICD10CM/F32,http://purl.bioontology.org/ontology/ICD10CM/F33,http://purl.bioontology.org/ontology/MESH/D003865,http://purl.obolibrary.org/obo/HP_0000716,http://purl.obolibrary.org/obo/DOID_1470
Metabolic disease	MEDIS	Other	http://purl.bioontology.org/ontology/MESH/D008659,http://purl.bioontology.org/ontology/MESH/D001928,http://purl.obolibrary.org/obo/DOID_0014667
Meningitis	MEN	Other_Neurological	http://purl.bioontology.org/ontology/ICD10/G00,http://purl.bioontology.org/ontology/MESH/D008581,http://purl.obolibrary.org/obo/HP_0001287
Motor neuron disease	MND	Progressive Neurodegenerative Disease	http://purl.bioontology.org/ontology/ICD10CM/G12.2,http://purl.bioontology.org/ontology/MESH/D000690,http://purl.obolibrary.org/obo/DOID_231
Motor neuron disease Other	MND_other
Multiple Sclerosis Undefined	MS_undefined	NeuroinflammatoryDisease	http://purl.bioontology.org/ontology/ICD10CM/G35,http://purl.bioontology.org/ontology/MESH/D009103,http://purl.obolibrary.org/obo/DOID_2377
Multiple sclerosis (primary progressive)	MS-PP	NeuroinflammatoryDisease	http://purl.bioontology.org/ontology/ICD10CM/G35,http://purl.bioontology.org/ontology/MESH/D009103,http://purl.obolibrary.org/obo/DOID_2377,http://purl.obolibrary.org/obo/DOID_0050784
Multiple sclerosis (remitting,relapsing)	MS-RR	NeuroinflammatoryDisease	http://purl.bioontology.org/ontology/ICD10CM/G35,http://purl.bioontology.org/ontology/MESH/D009103,http://purl.bioontology.org/ontology/MESH/D020529,http://purl.obolibrary.org/obo/DOID_2377,http://purl.obolibrary.org/obo/DOID_2378
Multiple sclerosis (secondary progressive)	MS-SP	NeuroinflammatoryDisease	http://purl.bioontology.org/ontology/ICD10CM/G35,http://purl.bioontology.org/ontology/MESH/D009103,http://purl.bioontology.org/ontology/MESH/D020528,http://purl.obolibrary.org/obo/DOID_2377,http://purl.obolibrary.org/obo/DOID_0050783
Multiple system atrophy	MSA	Progressive Neurodegenerative Disease	http://purl.bioontology.org/ontology/MESH/D019578,http://purl.obolibrary.org/obo/DOID_4752
Narcolepsy	NARCO	Neurological	http://purl.bioontology.org/ontology/ICD10CM/G47.41,http://purl.bioontology.org/ontology/MESH/D009290,http://purl.obolibrary.org/obo/DOID_535,http://purl.obolibrary.org/obo/DOID_8986
Non-classifiable senile dementia	NCSD	Progressive Neurodegenerative Disease	http://purl.bioontology.org/ontology/ICD10CM/F03.9,http://purl.bioontology.org/ontology/ICD10CM/G31.1,http://purl.obolibrary.org/obo/HP_0000726
Non-Hodgkin Lymphoma	NHL	Cancer	http://purl.bioontology.org/ontology/ICD10CM/C85,http://purl.bioontology.org/ontology/MESH/D008228,http://purl.obolibrary.org/obo/HP_0012539,http://purl.obolibrary.org/obo/DOID_0060060
Nigral degeneration	NIG	PathologicalTrait	http://purl.bioontology.org/ontology/MESH/D013378
Neuromyelitis optica	NMO	NeuroinflammatoryDisease	http://purl.bioontology.org/ontology/ICD10CM/G36.0,http://purl.bioontology.org/ontology/MESH/D009471,http://purl.obolibrary.org/obo/DOID_8869
Obsessive compulsive disorder	OCD	Psychiatric disorder	http://purl.bioontology.org/ontology/ICD10CM/F42,http://purl.bioontology.org/ontology/MESH/D009771,http://purl.obolibrary.org/obo/DOID_10933
Pallidal degeneration	PAL	PathologicalTrait	http://purl.bioontology.org/ontology/MESH/C564910
Posterior cortical atrophy dementia	PCAD	Progressive Neurodegenerative Disease	http://purl.obolibrary.org/obo/DOID_14784,http://purl.bioontology.org/ontology/MEDDRA/10078207
Parkinson's disease	PD	Progressive Neurodegenerative Disease	http://purl.bioontology.org/ontology/ICD10CM/G20,http://purl.bioontology.org/ontology/MESH/D016631,http://purl.obolibrary.org/obo/HP_0001300,http://purl.obolibrary.org/obo/HP_0100315,http://purl.obolibrary.org/obo/DOID_14330
Parkinson's disease with dementia	PDD	Progressive Neurodegenerative Disease	http://purl.bioontology.org/ontology/ICD10CM/G20,http://purl.bioontology.org/ontology/ICD10/F02.3
Pick's disease	PID	Progressive Neurodegenerative Disease	http://purl.bioontology.org/ontology/ICD10CM/G31.01,http://purl.bioontology.org/ontology/ICD10CM/G31.0,http://purl.bioontology.org/ontology/MESH/D057174,http://purl.bioontology.org/ontology/MESH/D020774,http://purl.obolibrary.org/obo/HP_0002145,http://purl.obolibrary.org/obo/DOID_11870
Progressive multifocal leucoencephalopathy	PML	NeuroinflammatoryDisease	http://purl.bioontology.org/ontology/ICD10CM/A81.2,http://purl.bioontology.org/ontology/MESH/D007968
Polyneuropathy Other	POLY_other	Neurological	http://purl.bioontology.org/ontology/ICD10CM/G60-G65,http://purl.obolibrary.org/obo/DOID_1389
Progranuline mutation	PROG	Other
Progressive supranuclear palsy	PSP	Progressive Neurodegenerative Disease	http://purl.bioontology.org/ontology/MESH/D013494,http://purl.obolibrary.org/obo/DOID_678
Psychiatric other	PSYCH_other	Psychiatric disorder	http://purl.bioontology.org/ontology/ICD10CM/F01-F99,http://purl.bioontology.org/ontology/MESH/D001523,http://purl.obolibrary.org/obo/DOID_150
Post traumatic stress disorder	PTSD	Psychiatric disorder	http://purl.bioontology.org/ontology/ICD10CM/F43.1,http://purl.bioontology.org/ontology/MESH/D013313,http://purl.obolibrary.org/obo/DOID_2055
Prader-Willi syndrome	PWS	RareCondition	http://purl.bioontology.org/ontology/ICD10CM/Q87.11,http://purl.bioontology.org/ontology/MESH/D011218,http://purl.obolibrary.org/obo/DOID_11983
Spinocerebellar ataxia	SCA	Progressive Neurodegenerative Disease	http://purl.bioontology.org/ontology/ICD10CM/G11,http://purl.bioontology.org/ontology/MESH/D020754,http://purl.obolibrary.org/obo/DOID_0050753
Schizophrenia	SCZ	Psychiatric disorder	http://purl.bioontology.org/ontology/ICD10CM/F20,http://purl.bioontology.org/ontology/MESH/D012559,http://purl.obolibrary.org/obo/DOID_5419
Septic cerebral foci	SEP	VascularIssues	NBB Definition: signs of micro-abscesses in the brain, resembling the start of abscesses.
Senile Involutive Cortical Changes	SICC	PathologicalTrait	NBB Definition: Developed in the past, at start it meant neuropathological AD changes not sufficient to qualify as AD. With developments in neuropathology over time, we now know ‘SICC’ consists of multiple neuropathological hallmarks next to AD changes, like Primary Age Related Tauopathy (PART), Age Related Tau Astrogliopathy (ARTAG) , Limbic predominant Age related TDP Encefalopathy (LATE), Argy…
Tauopathy	TAU	PathologicalTrait	http://purl.bioontology.org/ontology/MESH/D024801,http://purl.obolibrary.org/obo/DOID_680
Transgender	TRANS	Other	http://purl.bioontology.org/ontology/MESH/D014189, http://purl.obolibrary.org/obo/DOID_10919
space-occupying proces/tumor	TUM	Cancer	http://purl.bioontology.org/ontology/ICD10CM/R90.0,http://purl.bioontology.org/ontology/MESH/D001932,http://purl.obolibrary.org/obo/HP_0030692,http://purl.obolibrary.org/obo/DOID_1319
Vascular dementia	VD	VascularIssues	http://purl.bioontology.org/ontology/ICD10CM/F01,http://purl.bioontology.org/ontology/MESH/D015140,http://purl.obolibrary.org/obo/DOID_8725
CADASIL Cerebral Autosomal Dominant Arteriopathy with Sub-cortical Infarcts and Leukoencephalopathy	VDCAD	Progressive Neurodegenerative Disease	http://purl.bioontology.org/ontology/ICD10CM/I67.850,http://purl.bioontology.org/ontology/MESH/D046589,http://purl.obolibrary.org/obo/DOID_13945
Vascular encephalopathy	VE	VascularIssues	http://purl.bioontology.org/ontology/MESH/D015140
Wernicke encephalopathy	WER	RareCondition	http://purl.bioontology.org/ontology/ICD10CM/E51.2,http://purl.bioontology.org/ontology/MESH/D014899

## Sheet: S3 NLP training data
Supplementary Table 3: NLP model training data in the form of 18,917 sentences from medical record summaries for which the initial 90 signs and symptoms were scored.
Sentence	Sign or symptom
14-6: the patient was admitted to a home for the elderly	Admission to nursing home
14-9: the patient was admitted to a nursing home	Admission to nursing home
16-11: evaluation of the patients first two months in nursing home: the patient wanted to go home quiet often	Admission to nursing home
1967: She went to a home for mentally handicapped people	Admission to nursing home
1974: The patient was moved to a adapted house	Admission to nursing home
1983: November: the patient was admitted to a nursing home	Admission to nursing home
1986: September: the patient moved to a serviceflat	Admission to nursing home
1986: The patient was admitted to a nursing home	Admission to nursing home
1987: February: the patient was admitted to a nursing home	Admission to nursing home
1988: October: the patient was admitted to a nursing home to take the pressure of her husband	Admission to nursing home
1988: She was administered to a nursing home at the age of 97	Admission to nursing home
1988: The patient was admitted in a nursing home	Admission to nursing home
1989: In March the patient was admitted in a nursing home	Admission to nursing home
1990: May: the patient was admitted to a nursing home	Admission to nursing home
1991: August: The patient was admitted to a nursing home	Admission to nursing home
1992: The patient was admitted in a new home because she had increasing problems taking care of herself	Admission to nursing home
1994: Admitted to a nursing home in April	Admission to nursing home
1994: January: The patient was transfered to the psycho-geriatric department of a nursing home on 7th January	Admission to nursing home
1995: February: There was a strong indication for admittance to a nursing home	Admission to nursing home
1995: March: the patient was admitted to a nursing home	Admission to nursing home
1997: Admission to the psycho-geriatric ward in a nursing home	Admission to nursing home
1997: February 14/2: Admission to the nursing home	Admission to nursing home
1998: Patient was transferred to another ward for more intense care	Admission to nursing home
2000: In December patient was admitted to a nursing home	Admission to nursing home
2000: MAY: The patient was admitted to a nursing home	Admission to nursing home
2001: In April patient was admitted to a nursing home	Admission to nursing home
2001: Sept: Patient was admitted to a nursing home	Admission to nursing home
2001: she moved to a nursing home	Admission to nursing home
2002: In August patient was admitted to a nursing home	Admission to nursing home
2002: OKTOBER: The patient was admitted in a nursing home	Admission to nursing home
2002: The patient was admitted in a nursing home	Admission to nursing home
2003: JANUARY: The patient was admitted in a nursing home	Admission to nursing home
2004: Patient was temporary admitted to a nursing home	Admission to nursing home
2004: The patient was admitted in a nursing home	Admission to nursing home
2005: In April patient was admitted to a nursing home	Admission to nursing home
2005: In January patient was admitted to a psychiatric-geriatric nursing home	Admission to nursing home
2005: In July patient was referred to a nursing home	Admission to nursing home
2007: In october the patient was admitted to a nursing home	Admission to nursing home
2007: In September the patient was admitted to a care facility	Admission to nursing home
2008: In February the patient was admitted to a nursing home	Admission to nursing home
2012: In February the patient was admitted to a nursing home	Admission to nursing home
2012: In February the patient was admitted to a nursing home after 2 hip fractures	Admission to nursing home
2014: In April the patient moved to a care facility and came under the care of a new General Practitioner	Admission to nursing home
2014: In February when she was living in a long-term care facility psychological tests were repeated	Admission to nursing home
2016: In April patient was admitted to nursing home	Admission to nursing home
A few days later the patient was admitted to a nursing home	Admission to nursing home
Admission in a nursing home	Admission to nursing home
Admission in a nursing home	Admission to nursing home
Admission to a closed care facility was indicated	Admission to nursing home
Admission to nursing home to unburden the family	Admission to nursing home
Admitted to a nursing home	Admission to nursing home
After a fall patient was admitted to a nursing home	Admission to nursing home
After her stay at the hospital she was placed in a nursing home	Admission to nursing home
April: the patient was admitted in a nursing home for rehabilitation	Admission to nursing home
At the hospital the patient received tube feeding but ate normal in the nursing home	Admission to nursing home
Aug: Admission to a nursing home	Admission to nursing home
August: The patient was admitted to a nursing home	Admission to nursing home
AUGUST: The patient was admitted to a nursing home	Admission to nursing home
AUGUST: The patient was admitted to a nursing home	Admission to nursing home
Back home she was placed in a psycho-geriatric nursing home under restriction order	Admission to nursing home
Back then the patient refused to move to an assisted living apartment	Admission to nursing home
BP 170/70 April: the patient was admitted to a nursing home	Admission to nursing home
December 19th: Admitted to a nursing home untill november	Admission to nursing home
December: The patient was admitted to a nursing home	Admission to nursing home
December: the patient was admitted to a nursing home	Admission to nursing home
December: The patient was admitted to a nursing home	Admission to nursing home
February: The patient was released from the hospital and went back to the nursing home	Admission to nursing home
He lived in an assisted living apartment	Admission to nursing home
He received Oxazepam and was temporally admitted to a nursing home	Admission to nursing home
He recovered in a nursing home	Admission to nursing home
He started to stay in the nursing home for two nights a week	Admission to nursing home
He was admitted to a nursing home	Admission to nursing home
He was admitted to a nursing home	Admission to nursing home
He was admitted to a psychiatric-geriatric nursing home	Admission to nursing home
He will be forced to go to a nursing home the procedure was already started	Admission to nursing home
In April patient was admitted to a nursing home	Admission to nursing home
In April the patient was admitted to a nursing home	Admission to nursing home
In August patient was admitted to a nursing home	Admission to nursing home
In August she was permanently moved to a nursery home	Admission to nursing home
In August the patient moved to an assisted living facility	Admission to nursing home
In August the patient was admitted to a nursing home	Admission to nursing home
In August the patient was admitted to a psychogeriatric care facility	Admission to nursing home
In August the patient was transferred to a more intensive caring ward	Admission to nursing home
In December he moved to a permanent nursing home	Admission to nursing home
In December patient was admitted to a nursing home	Admission to nursing home
In December the patient was admitted to a locked ward in a nursing home	Admission to nursing home
In December the patient was admitted to a nursing home	Admission to nursing home
In februari patient was admitted to a nursing home	Admission to nursing home
In February the patient was admitted to a nursing home	Admission to nursing home
In July patient was transferred to another nursing home	Admission to nursing home
In July she moved to an assisted living unit	Admission to nursing home
In July the patient moved to a definitive nursing home	Admission to nursing home
In July the patient was admitted to a nursing home	Admission to nursing home
In July: the patient was admitted in a nursing home	Admission to nursing home
In June the patient moved to a nursing home	Admission to nursing home
In June the patient was admitted to a care facility	Admission to nursing home
In March he was admitted to a nursing home	Admission to nursing home
In March patient was admitted to a nursing home	Admission to nursing home
In March patient was admitted to a nursing home	Admission to nursing home
In March patient was admitted to a nursing home	Admission to nursing home
In May patient was admitted to a nursing home	Admission to nursing home
In November he moved to assisted living accommodation	Admission to nursing home
In November patient was admitted to a nursing home	Admission to nursing home
In November patient was admitted to a nursing home	Admission to nursing home
In November she was admitted to a nursing home	Admission to nursing home
In November the patient was admitted to a nursing home	Admission to nursing home
In October after her partner died she was admitted to a nursing home	Admission to nursing home
In October patient was admitted to a nursing home	Admission to nursing home
In September patient was admitted to a psycho-geriatric nursing home under court rule	Admission to nursing home
In September the patient moved to a nursing home	Admission to nursing home
In September the patient was administered to a nursing home	Admission to nursing home
In September the patient was admitted to a nursing home	Admission to nursing home
In September the patient was transferred to a care facility	Admission to nursing home
In September the patients children urged him to move to a care facility	Admission to nursing home
July: Admission into a nursing home	Admission to nursing home
July: the patient was admitted to a nursing home	Admission to nursing home
July: the patient was admitted to a psychologically specialized nursing home because of the pathological mourning process he still suffered from	Admission to nursing home
June 6/6: Admission to the nursing home	Admission to nursing home
June: the patient was admitted to a nursing home	Admission to nursing home
June: the patient was admitted to the nursing home because her husband was admitted to a hospital	Admission to nursing home
Later this month she was admitted to a nursing home	Admission to nursing home
Later this month the patient was admitted to a nursing home	Admission to nursing home
MAY: The patient was admitted to a nursing home	Admission to nursing home
May: The patient was admitted to a nursing home	Admission to nursing home
May: The patient was referred to a nursing home	Admission to nursing home
November: the patient was admitted in a nursing home	Admission to nursing home
November: the patient was admitted to a nursing home for observation	Admission to nursing home
November: the patient was referred to a nursing home	Admission to nursing home
October: she was admitted to a nursing home	Admission to nursing home
OCTOBER: The patient was admitted to a nursing home	Admission to nursing home
October: the patient was admitted to a nursing home	Admission to nursing home
October: the patient was admitted to a nursing home	Admission to nursing home
October: the patient was admitted to the nursing home after his third recurring CVA	Admission to nursing home
Patient was admitted in a nursing home	Admission to nursing home
Patient was permanently moved to a nursery home	Admission to nursing home
Permanent admission in a nursing home	Admission to nursing home
Request for movement to a nursing home was done	Admission to nursing home
September: admission to a nursing home	Admission to nursing home
September: The patient was admitted to a nursing home	Admission to nursing home
SEPTEMBER: The patient was admitted to another nursing home	Admission to nursing home
She had been brought to the nursing home by her niece under false pretences namely that she was only going to stay in the nursing home for a while during which her house would be redecorated	Admission to nursing home
She was admitted to a nursing home	Admission to nursing home
She was admitted to a nursing home	Admission to nursing home
She was admitted to a nursing home	Admission to nursing home
She was admitted to a nursing home	Admission to nursing home
She was admitted to a nursing home	Admission to nursing home
She was admitted to a nursing home for observation	Admission to nursing home
She was admitted to a nursing home on June 27	Admission to nursing home
She was admitted to a psychiatric-geriatric nursing home	Admission to nursing home
She was admitted to the nursing home	Admission to nursing home
She was referred to a psychogeriatric nursing home for further treatment	Admission to nursing home
She was temporarily admitted to a nursing home	Admission to nursing home
The concentrations restored and she was send to her nursing home	Admission to nursing home
The patient did not agree with the diagnosis but was required to stay in the nursing home	Admission to nursing home
The patient lived in a home for eldery	Admission to nursing home
The patient moved to a nursing home	Admission to nursing home
The patient used to live in another nursing home before	Admission to nursing home
The patient was admitted to a low care ward	Admission to nursing home
The patient was admitted to a nursing home	Admission to nursing home
The patient was admitted to a nursing home	Admission to nursing home
The patient was admitted to a nursing home	Admission to nursing home
The patient was admitted to a nursing home	Admission to nursing home
The patient was admitted to a nursing home	Admission to nursing home
The patient was admitted to a nursing home	Admission to nursing home
The patient was admitted to a nursing home because her husband had to be admitted due to cardial problems	Admission to nursing home
The patient was admitted to a nursing home on 10th of June	Admission to nursing home
The patient was admitted to a nursing home where she could stay	Admission to nursing home
The patient was temporarily admitted in a nursing home for recovery	Admission to nursing home
The patient was transferred to a ward with higher care	Admission to nursing home
The patient was transferred to the nursing ward	Admission to nursing home
Therefore he was admitted to a nursing home in December to try improve the situation	Admission to nursing home
Therefore she was admitted to nursing home	Admission to nursing home
This month the patient was admitted to a nursing home	Admission to nursing home
When the situation somewhat improved the patient was admitted to a nursing home	Admission to nursing home
1989: April: It was mentioned that sometimes the patient acted aggressively towards other patients and nursing home staff	Aggressive behavior
1989: September: the patient was less aggressive behaviour is stable	Aggressive behavior
2001: FEBRUARY: The patient was increasingly agressive	Aggressive behavior
2009: In January patient was aggressive towards husband	Aggressive behavior
Aggressive behavior was reported	Aggressive behavior
Agressive behaviour	Aggressive behavior
April: the patient was agressive sometimes	Aggressive behavior
He had tantrums and was violent	Aggressive behavior
He showed more aggression	Aggressive behavior
He was more violent towards the personnel	Aggressive behavior
He was verbally and nonverbally agressive	Aggressive behavior
Her behavior was angry and verbally and physically aggressive	Aggressive behavior
In August patient was aggressive	Aggressive behavior
In June the aggressive behaviour towards the personnel increased	Aggressive behavior
In March the patient was hospitalized for a short time but he was sent home prematurely due to verbal aggression to employees	Aggressive behavior
In May patient was aggressive	Aggressive behavior
In October aggression increased	Aggressive behavior
It was not possible to treat her with fysiotherapy because of her agressive behaviour	Aggressive behavior
JUNE: All medication was stopped because of extremely agressive behaviour of the patient	Aggressive behavior
June: the patient was still aggressive	Aggressive behavior
October: the patient showed increasing agression especially in the evening	Aggressive behavior
Patient could be aggressive	Aggressive behavior
Patient had tantrums and aggressive threatening outbursts	Aggressive behavior
Patient is sometimes verbally agressive against husband	Aggressive behavior
Risperidone was prescribed against his aggressiveness with good result he was more approachable	Aggressive behavior
September: the patient slept well ate well but was aggressive often	Aggressive behavior
September: the patient was dull or agressive	Aggressive behavior
She aggressively refused medication	Aggressive behavior
She could be aggressive	Aggressive behavior
She could be verbally aggressive and hit her husband unexpectedly without reason	Aggressive behavior
She could react very violently to a confrontation	Aggressive behavior
She was physically aggressive towards a fellow patient	Aggressive behavior
Sometimes she could become very aggressive	Aggressive behavior
Sometimes she was agressive	Aggressive behavior
Sometimes verbal aggressive medication dipiperon	Aggressive behavior
The patient often showed aggressive outbursts	Aggressive behavior
The patient was treated with pipamperon to treat her aggression	Aggressive behavior
There she sometimes act aggressively towards fellow inhabitants	Aggressive behavior
There was some agression towards other inhabitants	Aggressive behavior
This caused despair and agression	Aggressive behavior
Verbally aggressive behavior was observed against his children and grandchildren	Aggressive behavior
When he regained his consciousness again he was severely agressive	Aggressive behavior
The patient showed more panic resulting in aggressive behaviour	Aggressive behavior,Anxiety
She possibly had hallucinations she had delusions she was suspicious frightened and agressive	Aggressive behavior,Anxiety,Paranoia and suspiciousness,Hallucinations,Delusions
He was very aggressive and violent especially during daily care and was kept in isolation with few stimuli	Aggressive behavior,Day care
After admission a delirium developed with severe aggressive behavior	Aggressive behavior,Delirium
The patient was drowsy and every now and then aggresive which she had never been before	Aggressive behavior,Fatique
Pramipexol was stopped because of aggression and hallucinations	Aggressive behavior,Hallucinations
In August urinary tract infection glycemia hallucinations aggressive behavior and restlessness was observed	Aggressive behavior,Hallucinations,Restlessness
1996: In March the patient refused help with personal care and hygiene and behaved verbally and physically aggressive	Aggressive behavior,Help in ADL
1997: January: the patient became agressive during washing/dressing	Aggressive behavior,Help in ADL
He showed agressive behaviour; frequently hitting other residents and requiring much care	Aggressive behavior,Help in ADL
In February aggression and resistance with daily care subsided	Aggressive behavior,Help in ADL
June: the patient was aggressive during daily care	Aggressive behavior,Help in ADL
Patient was completely dependent for daily activities but was aggressive toward the personnel	Aggressive behavior,Help in ADL
The patient could not easily accept the help of her caretakers she was often agressive	Aggressive behavior,Help in ADL
The patient was sad suspicious and agressive (she pinched a nurse)	Aggressive behavior,Paranoia and suspiciousness
The patient was suspicious and aggressive	Aggressive behavior,Paranoia and suspiciousness
In October the patient was admitted to a closed psychogeriatric facility by legal authority due to increased suspiciousness and aggression at home towards his wife	Aggressive behavior,Paranoia and suspiciousness,Admission to nursing home
In February patient was aggressive; in March the hallucinations and paranoid delusions relapsed	Aggressive behavior,Paranoia and suspiciousness,Hallucinations,Delusions
NOVEMBER: The patient probably had Lewy Body disease with demonic psychosis dyskinesia automutilation and agression	Aggressive behavior,Psychosis
2007: In January patient refused hot meals and was very aggressive	Aggressive behavior,Reduced oral intake
He was very aggressive en refused food and drinks	Aggressive behavior,Reduced oral intake
December: the patient was more restless had a tendency to walk and was more aggressive probably due to the admission of the patients husband	Aggressive behavior,Restlessness
FEBRUARY: The patient was again restless and agressive	Aggressive behavior,Restlessness
In February Haloperidol was prescribed for restlessness and aggressive behavior	Aggressive behavior,Restlessness
She was restless and aggressive during personal care	Aggressive behavior,Restlessness,Help in ADL
In March patient had problems waking up wanted to stay in bed and could be very aggressive during the personal day care	Aggressive behavior,Sleep disturbances,Day care
1990: In July the patient experienced work related stress and showed episodes of rage towards his family	Aggressive behavior,Stress
In November patient refused aid with daily care and toilet visits and was aggressive and incontinent for urine and feces	Aggressive behavior,Urinary incontinence,Help in ADL
2003: During January patient became more and more agitated	Agitation
2006: In March Fentanyl was increased and patient was very agitated	Agitation
2007: In March patient was agitated during the day	Agitation
2009: In January patient was very agitated especially during the night	Agitation
2010: In June the patient was somber and agitated	Agitation
2010: In November patient was variably agitated with hand clapping	Agitation
31/1: agitation was present when the patient was seated due to pain	Agitation
Agitation responded well to Pipamperon	Agitation
Agitation was reported	Agitation
By the end of the month patient was very agitated and Haloperidol was given daily	Agitation
During May the agitation increased and Rivastigmine medication was increased	Agitation
Family observed a possible CVA which might have initiated the aggravated agitation	Agitation
He displaced objects and was easily angered or agitated	Agitation
In December increasing irritation/agitation led to fights with fellow patients	Agitation
In December patient was agitated during the night	Agitation
In February patient became agitated at the end of the afternoon	Agitation
In February patient was agitated during the night	Agitation
In June patient had pains and was agitated	Agitation
In June patient was too agitated to sit or eat	Agitation
In May the agitation increased and patient refused medication	Agitation
In September agitation and irritation increased especially in the evening and during the night	Agitation
In September patient was verbally agitated	Agitation
It was not possible to treat the agitation without severe sedation	Agitation
January: the patient became very agitated	Agitation
May: Changes psychiatric test compared to march 97: agitation day: sometimes	Agitation
Memantine was initiated because of agitated behavior	Agitation
Midazolam was given and one later Morphine was started because of the shaking and agitation	Agitation
Muscle pain in neck and shoulders with hyper tonicity and motoric agitation	Agitation
Patient became verbally and physically agitated	Agitation
Patient made an agitated impression and was ill kept	Agitation
Patient was agitated and quickly irritated	Agitation
Patient was fixed by agitation during the day	Agitation
September: agitation was still inceasing	Agitation
She became angry and agitated when people worked against her or did not agree with her	Agitation
She became dyspneic with pain and agitation and was started on Morphine injections	Agitation
She could be very agitated during the night with loud hand clapping	Agitation
She was agitated and searching	Agitation
She was very agitated in the afternoon	Agitation
Since pain was expected to cause the agitation Fentanyl plasters were prescribed	Agitation
The effects of medication were unpredictable with respect to the agitation	Agitation
The muscle tone of the entire body was increased causing pain and agitation	Agitation
The patient did not comply with medical treatment and was agitated due to an increase of restrictions	Agitation
The patient was agitated during the day	Agitation
There was nightly agitation	Agitation
28/4: the patient could be agressive and agitated it was not always possible to correct his behaviour	Agitation,Aggressive behavior
At night there was starting to be nightly agitation with aggresive behavior	Agitation,Aggressive behavior
Behaviour: agressive: sometimes; agitation day: no agitation night: sometimes; normal: yes; mood: normal	Agitation,Aggressive behavior
In December patient became more agitated angry and aggressive	Agitation,Aggressive behavior
In May patient was admitted to the psycho-geriatric hospital because she was aggressive and very agitated	Agitation,Aggressive behavior
Irritation agitation and aggression increased	Agitation,Aggressive behavior
When awake he was either friendly and lucid or agitated aggressive and violent	Agitation,Aggressive behavior
In May agitation aggression and hallucinations caused conflicts with cohabitants	Agitation,Aggressive behavior,Hallucinations
Patient was very agitated and aggressive and paranoid	Agitation,Aggressive behavior,Paranoia and suspiciousness
In August he was anxious agitated and crying	Agitation,Anxiety
The patient was described as nervous and she was continuously acting agitated	Agitation,Anxiety
September: suddenly the patient was very agitated and scared she had hallucinations she saw men with beards she realised it was unreal but she was glad there was a doctor	Agitation,Anxiety,Hallucinations
He was quickly agitated had panic attacks and was suspicious	Agitation,Anxiety,Paranoia and suspiciousness
In December the agitation increased after a transient delirium by an urinary tract infection	Agitation,Delirium
1971: In April patient was diagnosed with agitated depression on the basis of reaction	Agitation,Depressed mood
He was depressed and agitated	Agitation,Depressed mood
Patient was variably drowsy and agitated	Agitation,Fatique
2002: In February on the unit for prolonged stay she was agitated due to her acoustic hallucinations	Agitation,Hallucinations
This was stopped because of agitation and hallucination	Agitation,Hallucinations
February: agitation was only present during daily care the rest of the day the patient was calm not drowsy	Agitation,Help in ADL
In February the patient was agitated easily irritated and rejected help	Agitation,Help in ADL
After the start of Rivastigmine suspiciousness and agitation had decreased	Agitation,Paranoia and suspiciousness
August: the patient was agitated and suspicious in the afternoon	Agitation,Paranoia and suspiciousness
He was agitated and had paranoid ideas but no overt delusions or hallucinations	Agitation,Paranoia and suspiciousness
Psychiatric examination revealed increased agitation and suspiciousness towards her daughter	Agitation,Paranoia and suspiciousness
When medication was changed to Haloperidol and Diazepam the agitation was reduced and intake improved	Agitation,Reduced oral intake
23/7: the patient was agitated restless and tended to walk away	Agitation,Restlessness
August-September: She became severely agitated and restless	Agitation,Restlessness
Frequently there was nightly agitation and restlessness; resistent for treatment	Agitation,Restlessness
He could be agitated and restless during the day and during the night	Agitation,Restlessness
July: There was an increase in the agitation and restlessness	Agitation,Restlessness
Risperdal was started again because the patient was very agitated and restless at night	Agitation,Restlessness
She could be somber with crying agitation and restlessness	Agitation,Restlessness
By the end of the year she was extremely agitated she refused food drinks and medication and did not sleep	Agitation,Sleep disturbances,Reduced oral intake
September: the patient was less agitated and restless he sleept much and he was drowsy	Agitation,Sleep disturbances,Restlessness,Fatique
In May agitation increased and patient was suicidal	Agitation,Suicidal ideation
1975: The patient quit working at the age of 72 because of progressive amnesia	Amnesia
1979: The patient had a clear amnestic syndrome since five years	Amnesia
1983: When the patient was 91 years old the first amnestic symptoms appeared	Amnesia
1988: The patient was seen by a psychologist because she progressive amnestic disturbances	Amnesia
2000: In august patient was referred to the hospital for a neuropsychological examination in relation to a developing amnesic syndrome	Amnesia
2002: In July patient was diagnosed with amnestic syndrome probably of the vascular type	Amnesia
April: psychological examination showed a severe amnestic syndrome	Amnesia
Concluded was an amnesic syndrome	Amnesia
Conclusion: mild amnestic syndrome with severe focus phenomena	Amnesia
December: neuropsychological examination: the patient explained that he had amnesia he could not explain for how long but his amnesia got worse	Amnesia
During these amnestic periods patient has a clear conscience and he is approachable	Amnesia
He was amnesic for what happened and there was no incontinence or tongue bite	Amnesia
He was diagnosed following DSM IV criteria as: AXIS I: an persistend amnestic disorder caused by alcohol abuse (291	Amnesia
In conclusion a picture compliant with cortical amnesic syndrome	Amnesia
In July an amnestic disorder was diagnosed	Amnesia
In neuro-psychological examination she had an amnestic disorder decreased abstracting possibilities and a neglect of the left side	Amnesia
Patients daughter reported amnesia since one year prior	Amnesia
Possible slight amnestic syndrome	Amnesia
She told that the patients amnesia started slowely but got worse	Amnesia
Sometimes the patient was mildly amnesic	Amnesia
The amnesia started after the operation in 1961 but became disabling in the last five years	Amnesia
The learning of visual associations was reduced indicative for anterograde amnesia	Amnesia
The patient was hospitalized due to a fall that caused mild brain injury with short posttraumatic amnesia	Amnesia
There was amnesia	Amnesia
There was amnesia for the event	Amnesia
There was no substantial increase of the amnesic syndrome no significant deterioration	Amnesia
There was some evidence for anterograde amnesia	Amnesia
This was compliant with transient global amnesia	Amnesia
18-1: Admission to a nursing home because of mild amnesia	Amnesia,Admission to nursing home
Total amnestic syndrome loss of survey mild phatic disorder	Amnesia,Aphasia
The psychiatrist noticed that the patient was desorientated in time and place confabulated and suffered from amnesia	Amnesia,Confabulations,Disorientation
After this period of confusion she had amnesia for what happened	Amnesia,Confusion
July: the patient was confused had an incomplete amnestic syndrome and she was depressed	Amnesia,Confusion,Depressed mood
Psychological examination revealed an amnestic syndrome with behavioral changes especially disinhibition	Amnesia,Disinhibition,Changed behavior/personality
1977: Patients starts having periods with amnesia and disorientation	Amnesia,Disorientation
1989: February: the patient was seen by a neurologist because of his amnesia lack of vitality and orientation problems	Amnesia,Disorientation
Cause of acute periodes with amnesia and desorientation is not clear	Amnesia,Disorientation
2009: In April the patient had amnesia her day-night-rhythm was inversed: she wandered seemingly lost through the house at night	Amnesia,Disorientation,Wandering,Day/night rhythm disturbances
The problems were primarily amnestic with disturbed imprinting of verbal information	Amnesia,Imprinting disturbances
Epileptic seizures probably caused serious amnestic syndrome	Amnesia,Seizures
1995: Jan: Acute complaints of dizziness with loss of consciousness during which she suffered from encopresis enuresis and retrograde amnesia; no nausea no vomitting no diabetes mellitus	Amnesia,Urinary problems (other)
Here a complete amnestic syndrome with word finding difficulties were seen	Amnesia,Wordfinding problems
1993: Patient was diagnosed with severe post traumatic stress syndrome with panic and hyperventilation attacks	Anxiety
1995: From 95 she suffered from hyperventilation and panic attacks for which she received Oxazepam	Anxiety
1996: Oct: Panic attacks	Anxiety
1997: - because of fear and tension she was treated with chamomillan cuprocultum	Anxiety
1997: In May patient had panic attacks	Anxiety
2002: Psychiatric evaluation: the patient experienced anxieties and panic attacks regarding her disease	Anxiety
2004: In February Rivastigmine was prescribed and Pipamperon for panic attacks	Anxiety
2006: Patient was very insecure and anxious	Anxiety
2008: In February patient was anxious during the night too	Anxiety
2008: In October nervousness increased during the evening	Anxiety
2010: In February the patient cancelled a holiday due to anxiety	Anxiety
28-10: the patient was even more anxious and tense	Anxiety
Alprazolam was given to reduce the patients fear for a heart attack	Anxiety
Anxiety was observed during the night	Anxiety
August 5th: the patient was anxious and well hydrated	Anxiety
Diazepam was given to reduce the fear of a heart attack	Anxiety
Examination: nerveous man	Anxiety
February: the patient was more scared and crying	Anxiety
Furthermore it was mentioned that approximately 1 week before admission that the patient had called the hospital and had said to be afraid to become crazy	Anxiety
He suffered two panic attacks during the night	Anxiety
Her mood was relaxed but sometimes she could panic she was easily crying	Anxiety
In 1985 she was said to have been very nervous for the first time	Anxiety
In August patient entered a behavioral treatment program for anxiety	Anxiety
In August the patient suffered from increased anxiety and panic attacks	Anxiety
In December patient was diagnosed As I: panic disorder without agoraphobia chronic PTSS	Anxiety
In July patient was crying anxious and tense	Anxiety
In June panic attacks occurred	Anxiety
In June remission of alcohol abuse and anxiety disorder was assumed	Anxiety
In May post traumatic stress syndrome with agoraphobia and panic attacks was in remission	Anxiety
In November anxiety increased	Anxiety
In November the patient experienced episodes of severe dyspnoe and anxiety	Anxiety
In October patient was increasingly anxious	Anxiety
In the evening he was anxious	Anxiety
It was difficult to estimate the patients pain / fear	Anxiety
It was noticed that the patient was often nervous and needed people to surround her	Anxiety
It was replaced by Amitriptyline which increased the anxiety and was replaced by Alprazolam	Anxiety
July: she was very nervous and her tension was 180/90 mmHg	Anxiety
July: the patient suffered from a panic attack	Anxiety
Lack of energy anxiety panic and reduced appetite was of major concern	Anxiety
May: oxazepam was given to reduce the fear of a heart attack	Anxiety
Mood: fearful: sometimes	Anxiety
Panic and anxiety persisted	Anxiety
Past: In the past she suffered from hypertension agorafobia	Anxiety
Patient cried much and seemed anxious and she had backaches	Anxiety
Psychiatric research showed an insecure women with fear of failure	Anxiety
Psychological evaluation: a tensed and nervous 58 year old female was seen	Anxiety
September: the patient was shaky and nervous	Anxiety
She further made a anxious insecure impression which improved after starting with oxazepam	Anxiety
She had panic attacks	Anxiety
She regarded it a s a nervous complaint	Anxiety
She said she was scared	Anxiety
She sometimes seemed anxious	Anxiety
She was friendly and often scared	Anxiety
She was frightened and she was not longer able to watch the clock	Anxiety
She was hyperventilating and anxious	Anxiety
She was in a state of panic	Anxiety
She was nervous and had panic attacks	Anxiety
She was quiet and anxious	Anxiety
She was rather nervous by nature	Anxiety
She was scared to go to bed and she would go to other peoples rooms	Anxiety
She was treated with Haloperidol Oxazepam and Lorazepam which did not reduce anxiety and increased the risk of falling	Anxiety
She was very nervous in general	Anxiety
She would wake up in fear (unknown reason)	Anxiety
The patient did not seem to be depressed although he was very scared something would happen to him again (CVA)	Anxiety
The patient suffered from panic attacks	Anxiety
The patient was anxious	Anxiety
The patient was anxious and received Fentanyl	Anxiety
The patient was nervous and tensed	Anxiety
The patient was nervous RR 150/80 HR 80bpm	Anxiety
The patient was short of breath due to the anxiety	Anxiety
The patient was treated with medication to releave his anxciousness	Anxiety
The restraint made the patient anxious but this could be resolved by taking the patient for short walks on the ward	Anxiety
The torticollis caused anxiety and pain	Anxiety
The treatment luxated anxiety- and panic attacks	Anxiety
This reduced the anxiety but made it necessary to fixate patient	Anxiety
This refusal was possibly caused by a performance anxiety that she was reported to have had in the past	Anxiety
1997: Lower abdominal pain tried to ease this herself through homeopathic means; loss of weight (10-20 kg) loss of appetite tired for 4 weeks sometimes vomitting (bilious) progressive abdominal pain obstipation oedema waited too long for consult of the GP because of her fear for doctors	Anxiety,Constipation,Fatique,Weight loss
Tests: MMSE 20/30 RMBPC 44/100 NPI-Q 20/36 (especially delusions anxiousness reversal of day-night rhythm and lessened appetite)	Anxiety,Delusions,Day/night rhythm disturbances
16-10: the patient was tense anxious and sad again	Anxiety,Depressed mood
1977: From 77 Patient had a history of psychiatrically problems (depressive and anxiety complaints)	Anxiety,Depressed mood
2010: In March Citalopam was prescribed for depressed mood and anxiety	Anxiety,Depressed mood
30928A Adjustment Disorder with anxiety and depressed mood	Anxiety,Depressed mood
Depression as a reaction of ruminative thoughts about work and panic attacks was concluded	Anxiety,Depressed mood
He was diagnosed with AsI: chronic PTSSwith depression and dissociative symptoms panic disturbance agoraphobia partially in remission	Anxiety,Depressed mood
He was sad and afraid about the future	Anxiety,Depressed mood
In addition agoraphobia and depressive symptoms were reported	Anxiety,Depressed mood
The mood was depressed and the affect very anxious and tense	Anxiety,Depressed mood
Restlessness was increased and suspicion was decreased and replaced by sadness and anxiety	Anxiety,Depressed mood,Paranoia and suspiciousness,Restlessness
2005: In February the patient was tired and anxious and blamed Temazepam	Anxiety,Fatique
She was drowsy anxious and panicked when standing or walking	Anxiety,Fatique
1995: The patient suffered from anxiety attacks and she had hallucinations	Anxiety,Hallucinations
1997: She was often jerky anxious and hallucinated almost every day	Anxiety,Hallucinations
1997: The patient suffered from anxiety attacks and she had hallucinations	Anxiety,Hallucinations
2017: In December she still heard voices that told her unpleasant messages caused her anxiety and drove her to desperation	Anxiety,Hallucinations
Axis I Depression severe variable hallucinations and anxiety	Anxiety,Hallucinations
Hallucinations were more anxious	Anxiety,Hallucinations
He experienced panic and hallucination	Anxiety,Hallucinations
She hallucinated regurarly she saw non-excisting people and she was afraid of people who she saw coming out of the television	Anxiety,Hallucinations
The patient suffered from anxiety attacks and she had hallucinations	Anxiety,Hallucinations
The patient suffered from anxiety attacks and she had hallucinations	Anxiety,Hallucinations
June: he had strange dreams and got scared (hallucinations?)	Anxiety,Hallucinations,Vivid dreaming
1993: MAY: The patient complained about headache dizzyness and nervousness	Anxiety,Headache / migraine
2002: SEPTEMBER: The patient was anxcious and he still complained about headaches	Anxiety,Headache / migraine
Patient had complaints of nervousness for several years with dizziness headaches and palpitations	Anxiety,Headache / migraine
4-10: the patient was more anxious during ADL	Anxiety,Help in ADL
She started to hang on to the nurses more often during ADL and seemed anxious	Anxiety,Help in ADL
He had multiple crisis interventions due to anxiety and restlessness	Anxiety,Psychiatric admissions,Restlessness
Oral medication was stopped and oral intake became impossible In May the patient received Morphine and Midazolam for anxiety and pain	Anxiety,Reduced oral intake
10-1: the patient was restless which seemed to be the result of anxiety	Anxiety,Restlessness
2002: January: The patient was restless and tapped on tables probably because she was badgered by fears	Anxiety,Restlessness
During the nights she was very restless and scared	Anxiety,Restlessness
He became increasingly scared restless and continuously got out of bed	Anxiety,Restlessness
Oxygen Fentanyl and Morphine were applied to reduce dyspnoea anxiety and unrest	Anxiety,Restlessness
She was very restless during the nights she was scared of her roommate	Anxiety,Restlessness
The patient could not sit still he was nervous and restless	Anxiety,Restlessness
The patient was restless and anxious	Anxiety,Restlessness
1999: In May the patient complained about nervousness worrying and sleeping problems	Anxiety,Sleep disturbances
2001: In May the patient complained about tenseness nervousness sleeping problems and muscle and bone aches	Anxiety,Sleep disturbances
2008: In April she reported she could not control her thoughts slept poorly and felt anxious	Anxiety,Sleep disturbances
At home she spent much time in bed was anxious lack of appetite	Anxiety,Sleep disturbances
He had sleeping problems and worried a lot	Anxiety,Sleep disturbances
Sertraline had a good effect on his anxiety and he slept better	Anxiety,Sleep disturbances
In June patient had problems swallowing probably on the basis of nervousness	Anxiety,Swallowing problems / dysphagia
Apathy was increasing varying altered with anger	Apathy / inertia
apathy; sometimes	Apathy / inertia
In February she had no interest in family matters or hobbies	Apathy / inertia
She became bedridden and apathetic	Apathy / inertia
She did not have any interest in her grandchildren anymore	Apathy / inertia
Since a few weeks she experienced decreased energy and decreased interests she lay on the couch most of the day	Apathy / inertia
The patient seems apathetic	Apathy / inertia
The patient was also less active and she had a loss of interest	Apathy / inertia
The patients wife said that her husband wasnt interested in many things	Apathy / inertia
These changes included loss of interests and hobbies	Apathy / inertia
His mood was normally apathetic and quite but could change to angry and aggressive	Apathy / inertia,Aggressive behavior
Because of the apathy the irritability and anxiety he was diagnosed with a mild to moderate depression	Apathy / inertia,Anxiety,Depressed mood
Sometimes the patient was depressed anxious and apathic	Apathy / inertia,Anxiety,Depressed mood
1980: In April the patient was hospitalized for apathy and passivity as a means for solving his problems	Apathy / inertia,Changed behavior/personality
2004: In November patient had become more apathetic and had few social contacts	Apathy / inertia,Changed behavior/personality
Furthermore he seemed somewhat apathetic and responded differently according to family	Apathy / inertia,Changed behavior/personality
In July the patient complained about apathy and passivity	Apathy / inertia,Changed behavior/personality
In January it was reported that the patient suffered from depression not otherwise described with the following symptoms: decreased mood anhedonia loss of interest loss of appetite weight loss > 10 kg in a year and inactivity	Apathy / inertia,Changed moods or emotions,Depressed mood,Weight loss
The patient reported loss of interest fatigue and increased emotionality	Apathy / inertia,Changed moods or emotions,Fatique
Ambulant day care was considered to prevent apathy	Apathy / inertia,Day care
In June the patient became ill possibly a combination of urinary tract infection and pneumonia with apathy possibly delirium	Apathy / inertia,Delirium
She had hallucinations and delusions and was apathetic	Apathy / inertia,Hallucinations,Delusions
1997: The patients daughter noticed loss of interest and initiative in her mothers behaviour	Apathy / inertia,Lack of initiative
The patient took less initiative and had lost some interest	Apathy / inertia,Lack of initiative
Pick) although there were little character-changes and apathy plus loss of initiative were his main complaints	Apathy / inertia,Lack of initiative,Changed behavior/personality
This year the patient suffered from apathy weariness and loss of initiative	Apathy / inertia,Lack of initiative,Fatique
Apathy and the absence of emotions were described	Apathy / inertia,Loss_of_sympathy_empathy
Severe nocturnal restlessness and apathy during the day was observed	Apathy / inertia,Restlessness
1998: In February the patient had a collaps followed by a short period of motor aphasia	Aphasia
Aphasia and impotency were reported	Aphasia
aphasia: mild	Aphasia
he suffered some possible TIAs one of them with temporary aphasia	Aphasia
He was severely aphatic	Aphasia
His speech seemed aphatic	Aphasia
In addition aphasia was observed	Aphasia
In April patient was mildly aphasic	Aphasia
In October aphasia progressed	Aphasia
Incontinence for feces and aphasia were observed	Aphasia
Mild aphasia was present	Aphasia
Perception was disturbed and there were phatic disturbances	Aphasia
She had slight fatic problems	Aphasia
She was hospitalized for motoric aphasia	Aphasia
The patient functioned psychologically at a normal level although he suffered from afasia	Aphasia
The patient had a mild phatic disorder but communication was good	Aphasia
The patient suffered from a severe afasia	Aphasia
The patient suffered from phatic disturbances probably due to cerebral manifestations of MS	Aphasia
The phatic disorder was mild and she understood what was said	Aphasia
The symptoms were considered compliant with the diagnosis primary progressive aphasia	Aphasia
#ERROR!	Aphasia,Apraxia
1997: May: the patient had become very aphatic and apractic	Aphasia,Apraxia
(Acute malignant neuroleptica syndrome) By admission the patient: repeated had dysphasia and perservated did not react to speaking or questions was apractial and dyskinesic	Aphasia,Apraxia,Compulsive behavior
1988: January: the patient was medically examined: - he showed severe aphasia apraxia and a decreased hearing	Aphasia,Apraxia,Hearing problems
In addition considerable phatic disturbances and disturbed learning and executive functions were present	Aphasia,Executive function disorders
He was aphatic and could not understand simple questions	Aphasia,Impaired comprehension
1990: TIA with a partial expressive aphasia during 20 minutes	Aphasia,Language impairment
Patient was incontinent for urine and feces and spoke seldom (aphasia) and had swallowing problems	Aphasia,Language impairment,Urinary incontinence,Swallowing problems / dysphagia
Aphatic word findings problems were also found	Aphasia,Wordfinding problems
Neuropsychological examination concluded aphasia especially naming objects	Aphasia,Wordfinding problems
2015: In January progressive aphasia was reported with word finding problems impaired word comprehension both auditory as visual as in sentence construction	Aphasia,Wordfinding problems,Impaired comprehension
2002: In March she had a possible TIA with a temporary speech problem/aphasia (word finding problems unable to form sentences difficulty hearing)	Aphasia,Wordfinding problems,Language impairment,Hearing problems
A constructive apraxia was noticed	Apraxia
Also apraxia progressed	Apraxia
Apraxia had increased	Apraxia
Apraxia increased	Apraxia
Apraxia was found	Apraxia
Apraxia was present	Apraxia
Apraxia was progressive	Apraxia
Apraxia: rapidly increasing	Apraxia
At home he had apraxia	Apraxia
August: The patient was suspected to suffer from apraxia	Apraxia
Baclofen and propranolol 80 mg for apraxia	Apraxia
He was apraxic	Apraxia
He was treated with ergotherapy to help him with fine tasks and with his apraxia	Apraxia
His left leg showed severe apraxia and he fell	Apraxia
In addition she was progressively apraxic	Apraxia
In August apraxia increased	Apraxia
Patient had developed apraxia since 6 months she no longer knew how to handle devices	Apraxia
Praxis: there was considerable apraxia	Apraxia
She was apraxic and the eyes showed conjugate deviation to the left	Apraxia
The apraxia became more severe	Apraxia
The nurse gives some things to the patient so she can do something but the patient did not do this because of her apraxia and inactivity	Apraxia
The patient had apraxia her thoughts and behaviour were normal	Apraxia
The patient was apractical	Apraxia
The patients husband got irritated because of the inactivity and apraxia of the patient	Apraxia
The right arm and hand were more apraxic than the left	Apraxia
The sensibility was normal but he had a slight apraxia for shaving and dressing	Apraxia
2006: In March patient was apraxic aggressive and she refused to eat	Apraxia,Aggressive behavior,Reduced oral intake
In May enhanced startle response anxiety and apraxia was assumed	Apraxia,Anxiety
The apraxia of the patient was severe she was nervous and anxious	Apraxia,Anxiety
Also apraxia apathy sadness and anxiousness	Apraxia,Anxiety,Depressed mood
He suffered from apraxia and apathy	Apraxia,Apathy / inertia
2006: In March apraxia and passivity were progressive	Apraxia,Changed behavior/personality
Apraxia increased and the patient endangered the health of other patients	Apraxia,Changed behavior/personality
In September apraxia and passivity were progressive	Apraxia,Changed behavior/personality
He suffered from apraxia increased emotionality and sleep impairment	Apraxia,Changed moods or emotions,Sleep disturbances
The symptoms were highly variable with perseverations apraxia attention deficits Blood pressure was between 149/68 and 190/83 mmHg	Apraxia,Concentration problems,Compulsive behavior
She was a little depressed and apractical	Apraxia,Depressed mood
Apathy clutching behavior apraxia and disinhibition increased	Apraxia,Disinhibition,Apathy / inertia
She was easily exhausted and assumed to suffer from apraxia	Apraxia,Fatique
1998: February: Neuropsychiatric evaluation revealed visual hallucinations and frontal and visioconstructive practical disturbances while the memory was relatively intact	Apraxia,Hallucinations
2012: In May the patient showed apraxia and was completely ADL dependent	Apraxia,Help in ADL
In June she needed more stimulation for her personal care and hygiene she occasionally showed some apraxia ie was not able to put on her pajamas or brush her teeth	Apraxia,Help in ADL
No problems were seen regarding the motility of patient but due to his apraxia he needed help with dressing and washing	Apraxia,Help in ADL
#ERROR!	Apraxia,Lack of initiative
Loss of initiative and apraxia were present and patient was very passive	Apraxia,Lack of initiative,Changed behavior/personality
He was progressively apraxic and smeared with feces	Apraxia,Loss of decorum
1997: In June fatigue sleeping problems frequent micturition incontinency nocturia and apraxia were reported	Apraxia,Sleep disturbances,Urinary incontinence,Urinary problems (other),Fatique
Severe swallowing apraxia was diagnosed	Apraxia,Swallowing problems / dysphagia
There were indications for apraxia and he had frequent micturition	Apraxia,Urinary problems (other)
#ERROR!	Ataxia
#ERROR!	Ataxia
1998: In August the patient displayed atactic breathing pattern	Ataxia
Additional DNA analysis was done for FXTAS gluten ataxia ataxia with anti-GAD or ILOCA	Ataxia
Ataxia of both arms and legs was observed	Ataxia
Ataxia was more pronounced at the legs than arms	Ataxia
Besides a somewhat atactic gait no other neurological disorders were discovered	Ataxia
Both legs showed mild ataxia with hypermetria	Ataxia
But there was ataxia of the left arm	Ataxia
Considerable ataxia more in the right then in the left arm	Ataxia
Furthermore patient presents strabismus divergens ataxia of arms and legs especially at right side	Ataxia
His gait was mildly ataxic	Ataxia
In September truncal ataxia was the main concern	Ataxia
Neurologic examination revealed ataxia	Ataxia
She had a widened gait	Ataxia
She had a widened gait	Ataxia
She passed away (natural cause)	Ataxia
She still walked atactic	Ataxia
She walked widened (atactic)	Ataxia
She walked with her legs wide apart	Ataxia
The gait was a little wide-based	Ataxia
The gait was considerably ataxic due to polyneuropathy	Ataxia
The gait was wide based	Ataxia
The gait was wide based the Romberg test not disturbed	Ataxia
The knee-ankle test was also atactic on the left side	Ataxia
The lower left leg was ataxic	Ataxia
The right arm and hand were ataxic	Ataxia
The right hand was ataxic without tremor	Ataxia
The right hand was now ataxic	Ataxia
There was a cerebellar syndrome her moving pattern was atactic mostly left	Ataxia
There was also a slight ataxia in the knee-ankle test	Ataxia
There was ataxia of both legs	Ataxia
Tonus: slight hypertonia of the arms and legs	Ataxia
Walking was dominated by bilateral ataxia	Ataxia
Sensibility: intact Ataxia of the head and a very poor body-balance	Ataxia,Balance problems
The gait was wide-based and Romberg positive	Ataxia,Balance problems
2003: In March the patient was observed with dysarthria and mild ataxia	Ataxia,Dysarthria
Examination diagnosed a mild dysarthria ataxia of the left arm and leg	Ataxia,Dysarthria
Variable condition with nocturnal delirium ataxia and dysarthria was observed	Ataxia,Dysarthria,Delirium
Dysdiadochokinesis and mild ataxia were more pronounced at the left side	Ataxia,Loss of coordination
The coordination of the arms was ataxic (L>R) and considerable at the legs	Ataxia,Loss of coordination
The top-nose test was done with slight ataxia but there was no dysdiadochokinesia	Ataxia,Loss of coordination
Ataxia at the legs a disturbed knee-shin test and Romberg test were present	Ataxia,Loss of coordination,Balance problems
In February examination showed mild dysarthria and mild ataxia and dysdiadochokinesis	Ataxia,Loss of coordination,Dysarthria
Patient didnt walk fluently with mildly ataxic characteristics	Ataxia,Mobility problems
She did not feel secure when she walked and had to place her feet in a wide pattern	Ataxia,Mobility problems
March: the patient suffered from an insult bumped into things and made atactical movements with arms and legs	Ataxia,Seizures
#ERROR!	Balance problems
1991: Januari: The patient suffered subacute dizziness wich made him walk very unstable	Balance problems
1992: 8-10: The patient suddenly felt sick and had balance disturbances	Balance problems
1994: 7-3: There was instability when walking	Balance problems
1994: increasing balance distrubances specifically in walking	Balance problems
1999: Balance problems	Balance problems
1999: Balance problems and possible thyroid disease?	Balance problems
25-12: the patient was reasonably balanced again	Balance problems
Also a progressive loss of body-balance was noticed	Balance problems
Axial balance further decreased	Balance problems
Dec: Instability and spasms of the bladder (neurogenic bladder) which was treated with tolterodine and tamsulosine	Balance problems
Equilibrium was disturbed	Balance problems
Equilibrium was disturbed and she drew to the left	Balance problems
Examination demonstrated that the disturbance of the balance was most prominent when patuient looked downwards	Balance problems
February: the pipamperon dose was elevated but the patient developed balance disturbances	Balance problems
He also complained about lower-back pain and disturbed equilibrium	Balance problems
He complained about dizziness imbalance gastrointestinal problems and obesity	Balance problems
He stopped at obstacles and showed some propulsion after being started	Balance problems
He was instable with walking	Balance problems
Her balance was disturbed	Balance problems
Her balance was disturbed she needed assistance getting up from a chair	Balance problems
Her gait was imbalanced	Balance problems
Hetero anamnesis demonstrated that the symptoms started around ‘01 with disturbed balance	Balance problems
His right leg was unstable	Balance problems
Imbalance with sitting caused the patient to fall from toilet	Balance problems
In 2010 patient stopped riding a bike because of problems with her balance	Balance problems
In April patients balance was considerably disturbed and he was dizzy which improved after closing the left eye	Balance problems
In August patient had problems with balance	Balance problems
In December patient suffered back aches caused by postural disturbance by MS	Balance problems
In February disbalance was observed	Balance problems
In February neurological examination observed severe imbalance an increased risk of falling	Balance problems
In June patient complained about diplopia and had problems with the balance	Balance problems
In March patient had an episode of decreased consciousness and balance problem	Balance problems
In November he experienced disbalance and fell	Balance problems
In October the patient reported impaired balance	Balance problems
In October the patient reported progressive diplopia and balance problems	Balance problems
In September the patient received physical treatment for imbalance	Balance problems
Patient fell towards the side of the examiner at the Romberg test	Balance problems
Patient had severe problems with balance and problems with transfers e	Balance problems
Patient was dizzy and equilibrium was disturbed	Balance problems
Postural reflexes impaired	Balance problems
Propulsion and retropulsion were present	Balance problems
SEPTEMBER: The patient consulted a neurologist because of complaints of whistling in his ears and a disturbed balance	Balance problems
The balans was very poor when seated	Balance problems
The disturbances of the equilibrium were quickly progressive	Balance problems
The patient complained about dizzyness and instability	Balance problems
The patient had balance problems	Balance problems
The patient showed an imbalanced gait	Balance problems
The patient would occasionally festinate when walking	Balance problems
The postural reflexes were disturbed and patient had problems standing unaided	Balance problems
The postural reflexes were disturbed and turning was in two phases	Balance problems
The postural reflexes were mildly disturbed	Balance problems
The postural reflexes were poor especially backwards	Balance problems
The retropulsion test showed postural instability	Balance problems
The standing balance was reduced	Balance problems
The vertebral collumn was not straight the trunk balance was not good	Balance problems
Walking became more instable and his posture was bended	Balance problems
Aphasia and impaired balance were observed	Balance problems,Aphasia
In September he was observed with festination and impaired cognition	Balance problems,Cognitive decline
In July imbalance towards the right side increased and his general condition was variable	Balance problems,Declined / deteriorated health
There were many symptoms such as dizziness unable to write motoric tic of the left hand decreased balance convulsive walking cramps in the head abscenses decreased concentration confusion easily tensed panics and forgetfulness	Balance problems,Decreased (fine) motor skills,Mobility problems,Forgetfulness,Confusion,Concentration problems,Anxiety,Seizures
Word finding problems disorientation and imbalanced gait were observed	Balance problems,Disorientation,Wordfinding problems
2014: In February neurological examination confirmed progressive deterioration of balance difficulty with articulation and orthostatic hypotension	Balance problems,Dysarthria,Orthostatic hypotension
1999: In March the patient complained about fatigue imbalance	Balance problems,Fatique
2011: In February he patient was tired and sitting balance was impaired	Balance problems,Fatique
Fatigue and imbalance increased	Balance problems,Fatique
He had a disturbed balans he was tired and he was obviously still loosing weight	Balance problems,Fatique,Weight loss
1986: Disturbed balance with frequent falling	Balance problems,Frequent falls
1992: Severe difficulty keeping balance: fell frequently	Balance problems,Frequent falls
2007: In September the patient reported problems with imbalance and falling	Balance problems,Frequent falls
In December the frequency of falling was 20x daily by disturbed equilibrium	Balance problems,Frequent falls
Increased falling and festination was observed	Balance problems,Frequent falls
Patient was unstable and he fell progressively more frequent backwards	Balance problems,Frequent falls
Stability with walking had decreased and she had fallen 5 times	Balance problems,Frequent falls
In June several falls occurred due to imbalance reduced physical condition and mental impairment	Balance problems,Frequent falls,Cognitive decline,Declined / deteriorated health
In July neurological examination concluded worsening of imbalance with frequent falls dysphagia and deterioration of speech	Balance problems,Frequent falls,Language impairment,Swallowing problems / dysphagia
In April patient fell frequently because of orthostatic hypotension and considerably disturbed equilibrium	Balance problems,Frequent falls,Orthostatic hypotension
In July the patient suffered from fatigue headache and imbalance	Balance problems,Headache / migraine,Fatique
PSP with predominantly diplopia speech problems balance problems and dysphagia was concluded	Balance problems,Language impairment,Swallowing problems / dysphagia
1993: Complaint about a disturbed equilibrium: she perceived herself as walking like a drunk	Balance problems,Mobility problems
2014: In June walking function declined by disturbed balance	Balance problems,Mobility problems
He was imbalanced and walking was impaired	Balance problems,Mobility problems
His balance had improved and his walking ability and transfers also had improved	Balance problems,Mobility problems
Mobility: Sit balance moderate standing balance poor	Balance problems,Mobility problems
November: the patients walking pattern was again very unstable	Balance problems,Mobility problems
The patient experienced imbalance with walking and used a walking aid	Balance problems,Mobility problems
The patient had progressive eczema and a disturbed balance directed to the left while walking	Balance problems,Mobility problems
The patient suffered from festinating gait needed help with walking	Balance problems,Mobility problems
The patients balance was impaired and he was able to walk about 100m with a walking aid	Balance problems,Mobility problems
Walking was unstable and dangerous even when using a rollator	Balance problems,Mobility problems
Imbalance and insecurity with standing and walking caused anxiety	Balance problems,Mobility problems,Anxiety
In October neurological examination observed slow progressive impairment of balance walking and speech	Balance problems,Mobility problems,Language impairment
Neurological examination concluded progressive deterioration of walking speech and balance related to early stage MSA-C	Balance problems,Mobility problems,Language impairment
Walking decreased his taste was decreased and he experienced disbalance	Balance problems,Mobility problems,Olfactory and gustatory dysfunction
She was suspicious towards the outside world increased balance problems occurred and she suffered from a decreased vision	Balance problems,Paranoia and suspiciousness,Visual problems
October: the patients restlessness increased and he had a very unstable walking pattern	Balance problems,Restlessness
In March patient was very confused had a slumped-over gait with propulsion and risk of falling	Balance problems,Unspecified disturbed gait patterns,Confusion
Patient had problems with equilibrium lost body weight was fatigued and had an urge incontinence	Balance problems,Urinary incontinence,Fatique,Weight loss
Nocturia incontinence and imbalance were problematic	Balance problems,Urinary incontinence,Urinary problems (other)
1984: June: The visus problems had increased especially the right eye and the patient would sometimes walk unstable	Balance problems,Visual problems
17-7: The patient was very slow and needed to be stimulated to do something	Bradykinesia
1990: 12-2: The patient was very slow in the morning	Bradykinesia
2003: In January patient was hampered by response fluctuations especially freezing at the legs and on-off problems	Bradykinesia
2003: In January the patient reported continuous urge hyperkinesias of her legs wearing off and starting problems	Bradykinesia
2005: In January patient had more frequently problems with freezing	Bradykinesia
2009: In March neurological examination showed no abnormality except for shuffling gait with short steps	Bradykinesia
2010: In February patient received a subcutaneous pump with Apomorphine because of nightly hypokinesia	Bradykinesia
2013: In February the patient experienced starting problems	Bradykinesia
Aug: Patient suffered a lot from his hoarse voice he also had start and stop problems there were increasing variations during the day	Bradykinesia
Bradykinesia was more pronounced at the left the the right side and at the feet more than at the hands	Bradykinesia
During the examination the patient worked slowly without making many mistakes but with a disturbed ability to learn new things	Bradykinesia
During walking the left hand did not swing	Bradykinesia
Examination showed reduced arm swing at the right hand during walking	Bradykinesia
Freezing and staring problems increased and could not be improved with sensory cues	Bradykinesia
Freezing was more frequent	Bradykinesia
Furthermore there was an episode where he stood frozen at his bed - completely unable to move but still responding adequately	Bradykinesia
General slowing was observed	Bradykinesia
He also had increasing hypokinesia and slowness	Bradykinesia
He became slower with a shuffling gait and forward leaning posture	Bradykinesia
He showed hypokinesia but no paresis	Bradykinesia
He walked with reduced arm swing (L>R) and turned in fractions and with freezing	Bradykinesia
He was able to get out of his chair independently but he was in small shuffling paces bended forward	Bradykinesia
He was slow and short tempered	Bradykinesia
His bradykinesia also increased which hindered him in taking care of his personal hygiene	Bradykinesia
His posture was stooped and he walked with small steps without moving his left arm	Bradykinesia
Hypo and bradykinesia was more pronounced in the left half of the body	Bradykinesia
In April the bradykinesia and delayed execution of quick alternating movements had increased	Bradykinesia
In June patient walked unaided with small shuffling steps	Bradykinesia
In March freezing periods increased	Bradykinesia
In March the DBS-amplitude was increased because of a hypokinetic gait	Bradykinesia
In September patient had become very slow after recovery from the surgery	Bradykinesia
Increased risk of falling and starting problems were observed after discontinuation of Pramipexol	Bradykinesia
Neuro-psychiatric evaluation: the patient had no focal cognitive disturbances but she was very slow	Bradykinesia
Neurological examination observed shuffling gait with short steps	Bradykinesia
Neurological examination revealed shuffling gait but did not observe rigidity or tremor of the upper extremities	Bradykinesia
Neurological examination showed soft speech severe anteflexion and lateroflexion bradykinesia legs>arms (R>L)	Bradykinesia
Neuropsychologic examination: The patient made a slow appearance	Bradykinesia
Patient froze at doors and doorsteps	Bradykinesia
Patient had few off periods nightly akinesia was present	Bradykinesia
Patient is slow in the execution of simple actions	Bradykinesia
Patient walked with small shuffling steps and flexed posture	Bradykinesia
Patient walked with small steps and frequently on his toes	Bradykinesia
Patient was hardly audible and was very slow	Bradykinesia
Patient was slow	Bradykinesia
Performance was slow (L>R)	Bradykinesia
She could not stand up spontaneously	Bradykinesia
She was unable to stand upright and she had starting problems with walking	Bradykinesia
Short steps and no movement of right arm when walking	Bradykinesia
Slight general slowness	Bradykinesia
Some generalized hypokinesia was observed	Bradykinesia
Starting and turning problems with pain in the left upper leg was reported	Bradykinesia
Starting problems and turning in bed were still difficult but in general he experienced an improvement after Levodopa/Carbidopa was increased	Bradykinesia
Starting problems were reported	Bradykinesia
The armswing was absent	Bradykinesia
The armswing was mildly reduced	Bradykinesia
The freezing occurred at random and the duration was several minutes	Bradykinesia
The horizontal movements were very slow	Bradykinesia
The patient complained of diplopia and slowness	Bradykinesia
The patient experienced problems with starting a movement furthermore he had freezing complaints	Bradykinesia
The patient walked with bended neck shuffling gait with short steps frequent episodes of freezing and absence of arm swing	Bradykinesia
The posture was forward bend he had starting problems	Bradykinesia
The psychomotoric was slow	Bradykinesia
The right armswing was absent	Bradykinesia
The step length was shortened and the arm swing reduced	Bradykinesia
The steps had become smaller and more shuffling	Bradykinesia
There was less arm swing (R ) short steps and difficulty turning	Bradykinesia
He suffered from slowness sleepiness aggresseveness and agitation	Bradykinesia,Agitation,Aggressive behavior,Sleep disturbances
Apathy and general slowing was observed	Bradykinesia,Apathy / inertia
Patient was slow and variably apraxic	Bradykinesia,Apraxia
The walking pattern was unsure with valgus posture wide based and small steps	Bradykinesia,Ataxia,Mobility problems
2008: In January the patient complained about freezing and imbalance	Bradykinesia,Balance problems
He needed support and frequent freezing was problematic the arms did not move and the balance was considerably disturbed	Bradykinesia,Balance problems
He walked with small steps and the postural reflexes were considerably disturbed	Bradykinesia,Balance problems
In March neurological examination observed reduced arm swing bradykinesia (L>R) and mildly increased retropulsion	Bradykinesia,Balance problems
In May bradykinesia and imbalance further increased	Bradykinesia,Balance problems
In September the patient complained of restless legs and arms freezing and festination	Bradykinesia,Balance problems
She shuffeled when walking decreased striding pattern propulsion	Bradykinesia,Balance problems
When rising from a chair there was hesitation seen and walking was with small shuffling steps and with blockades and starting problems and propulsion	Bradykinesia,Balance problems
Patient had problems with stopping and showed propulsion and he perseverated	Bradykinesia,Balance problems,Compulsive behavior
Motorically the patient was slower exhibited more freezing symptoms had more balance problems and Madopar seemed to lose its effectivity earlier in the day	Bradykinesia,Balance problems,Decreased (fine) motor skills
In November patient was slower had problems with pronunciation and balance and fine motor skills were mildly disturbed	Bradykinesia,Balance problems,Decreased (fine) motor skills,Dysarthria
The last two years he experienced increased diplopia involuntary closing eyes stuttering speech balance problems shuffling gait frequent falls the tendency to fall forwards decreased fine motor skills changed behavior with impatience lack of initiative and lack of interest in others	Bradykinesia,Balance problems,Frequent falls,Decreased (fine) motor skills,Language impairment,Apathy / inertia,Lack of initiative,Changed behavior/personality
Patient had disturbed balance problems with looking downward and speech and he was slow	Bradykinesia,Balance problems,Language impairment
In May walking problems had increased by propulsion and starting problems	Bradykinesia,Balance problems,Mobility problems
Patient could not rise from a chair was unable to walk and had no postural reflexes	Bradykinesia,Balance problems,Mobility problems
Patient was bradyphrenic and slow	Bradykinesia,Bradyphrenia
Starting problems bradyphrenia slowed speech impaired short term memory and frustration about dyskinesia was observed	Bradykinesia,Bradyphrenia,Memory impairment,Language impairment
Examination showed: problems with desorientation very slow movement of walking cognitive disturbances loss of initiative confused behaviour	Bradykinesia,Cognitive decline,Disorientation,Confusion,Lack of initiative
She reported memory problems cognitive deterioration inertia and a shuffling gait with small steps	Bradykinesia,Cognitive decline,Memory impairment,Lack of initiative
In April communication became progressively more troublesome and slow	Bradykinesia,Communication problems
In July the patient reported that he had more difficulty concentrating and that he had become slower in general	Bradykinesia,Concentration problems
Neuropsychological examination showed psycho-motor slowing and reduced selective and divided attention	Bradykinesia,Concentration problems
The working pace was low and distractibility high	Bradykinesia,Concentration problems
When tested for attention his tempo was very slow	Bradykinesia,Concentration problems
Patient was variably confused and very slow	Bradykinesia,Confusion
In August it was reported that the patients condition was deteriorating as she would experience more bradykinesia	Bradykinesia,Declined / deteriorated health
Psychomotor functions are disturbed and hypokinesia is observed	Bradykinesia,Decreased (fine) motor skills
Writing a signature was impossible The arm swing during walking was absent at the right side	Bradykinesia,Decreased (fine) motor skills
He also reported that writing had become more difficult he walked slower and got tired more quickly when walking	Bradykinesia,Decreased (fine) motor skills,Mobility problems,Fatique
1987: Cervico-brachialgia complaints left mild cognitive decay stuttering perfusion defects right frontal slowliness cortical dementia	Bradykinesia,Dementia,Cognitive decline,Language impairment
1988: Dementia process: increased forgetfulness word finding difficulties increasingly sentimental and slow	Bradykinesia,Dementia,Forgetfulness,Wordfinding problems,Changed moods or emotions
In May second opinion examination showed a dement-looking man with a positive head turning sign a shuffling gait with tendency to falling	Bradykinesia,Dementia,Headturning sign
His partner reported disorientation in person and bradykinesia	Bradykinesia,Disorientation
There were moderate orientation disturbances and the patient seemed slow in the execution of the tests	Bradykinesia,Disorientation
Mild dysarthria and bradykinesia was observed	Bradykinesia,Dysarthria
Post-operative he showed less dyskniesia mild excess saliva production dysarthria fluctuating slowliness and decreased affect	Bradykinesia,Dysarthria,Changed moods or emotions
Her speech was somewhat dysarthric and hypokinetic she had become more passive the last couple of years and she lacked initiative	Bradykinesia,Dysarthria,Lack of initiative,Changed behavior/personality
Dec: Patient was drowsy and his poverty of movement had increased	Bradykinesia,Fatique
Furthermore the patient reported increased shaking and freezing when he was tired	Bradykinesia,Fatique
He was tired and moved slowly possibly due to infection	Bradykinesia,Fatique
She felt fatigued on exertion walked with small steps	Bradykinesia,Fatique
Patient fell frequent forward by freezing	Bradykinesia,Frequent falls
The patient suffered from freezing and fell frequently	Bradykinesia,Frequent falls
Hypokinesia was observed and patient saw ghosts and non-exsistent persons which were not real for him	Bradykinesia,Hallucinations
In December increased dopaminergic medication induced a short lasting period of hallucinations but improved hypertonia freezing and pain of the left leg	Bradykinesia,Hallucinations
Imprinting was disturbed and she walked slowly and with shuffling steps	Bradykinesia,Imprinting disturbances
There was a loss of initiative and the pace was reduced	Bradykinesia,Lack of initiative
Patients insight in his own functioning was lowered and his working tempo was low	Bradykinesia,Lack of insight
He was very slow and planning was disturbed	Bradykinesia,Lack of planning / organization / overview
In March lack of energy general slowing abnormal thinking and difficulty with planning was of major concern	Bradykinesia,Lack of planning / organization / overview
1995: August: the patient could not speak anymore his reactions were slow	Bradykinesia,Language impairment
2002: In January patient was slow and had problems speaking	Bradykinesia,Language impairment
The patient would speak slowly and monotonous and continued to experience hypersalivation	Bradykinesia,Language impairment
There was slowness in speech difficulty getting up from a chair and a shuffling gait	Bradykinesia,Language impairment
Examination demonstrated a skinny woman (45kg BW) with mild dysarthria and slowly speaking and slow responding with declined concentration	Bradykinesia,Language impairment,Dysarthria,Concentration problems
She spoke less had dysphagia increasing bradykinesia soft speech severe anteflexion with lateroflexion	Bradykinesia,Language impairment,Swallowing problems / dysphagia
Slight bradykinesia of the arms left more then right dysdiadochokinesia left repetitive foot movements were impossible	Bradykinesia,Loss of coordination
Memory problems and reduced concentration was present and patient was slower and more emotional	Bradykinesia,Memory impairment,Concentration problems,Changed moods or emotions
Neuropsychological examination concluded impairment of memory executive functions attention concentration and general slowing	Bradykinesia,Memory impairment,Executive function disorders,Concentration problems
2000: In February patient had intermittent diplopia and problems with walking turning in bed and rising from a chair	Bradykinesia,Mobility problems
2002: His walking pattern was disturbed; he walked with small steps	Bradykinesia,Mobility problems
2004: In December patient was seen because patients right arm did not move during walking and the walking posture was bend forward	Bradykinesia,Mobility problems
2005: In February wearing off phenomena with bradykinesia and walking problems increased	Bradykinesia,Mobility problems
During walking she bent over to the left side with freezing and dystonia of the left foot	Bradykinesia,Mobility problems
He started walking more slowly with tripping	Bradykinesia,Mobility problems
He walked slow	Bradykinesia,Mobility problems
He walked with short steps a crooked back and didnt move his arms along	Bradykinesia,Mobility problems
He was obviously bradykinesia and he had great difficulty with walking	Bradykinesia,Mobility problems
In December walking impairment increased and general slowing was observed	Bradykinesia,Mobility problems
Neurological examination observed very short steps and slowed turning movement suggesting deterioration of walking but no extra-pyramidal symptoms	Bradykinesia,Mobility problems
Patient walked slowly	Bradykinesia,Mobility problems
Patient walked with little armswing (R<L) and bend forward	Bradykinesia,Mobility problems
The patient had difficulties getting out of her chair she walked as if she was hesitating	Bradykinesia,Mobility problems
The patients main complaints were walking disorders with freezing since approximately ‘10	Bradykinesia,Mobility problems
The posture during walking was forward bent and with reduced arm swing	Bradykinesia,Mobility problems
The walking posture was slightly bend foreward but with arm swing	Bradykinesia,Mobility problems
Walking was with flexed posture and very small shuffling steps	Bradykinesia,Mobility problems
There was significant apathy walking was harder especially slower balance was good	Bradykinesia,Mobility problems,Apathy / inertia
His speech thinking and walking became slower	Bradykinesia,Mobility problems,Bradyphrenia,Language impairment
2009: In January was reported that the patient suffered from decreased speech volume hyposmia walking difficulties with small steps and freezing decreased vision and sadness	Bradykinesia,Mobility problems,Depressed mood,Visual problems,Olfactory and gustatory dysfunction
After the last seizure patients walking posture was slanted backward and he walked with shuffling steps	Bradykinesia,Mobility problems,Seizures
2002: In January neurological examination revealed no deviations regarding hypokinetic-rigid syndrome	Bradykinesia,Rigidity
2004: In March examination showed considerable hypokinesia and bradykinesia with moderate rigidity	Bradykinesia,Rigidity
2011: In January the hypokinetic rigid syndrome showed improvement with the use of Levodopa/Carbidopa	Bradykinesia,Rigidity
A hypokinetic rigidity syndrome was observed	Bradykinesia,Rigidity
A problem in the left hemisphere like a tumor or vascular problem was assumed as well as a beginning hypokinetic-rigid syndrome	Bradykinesia,Rigidity
Examination concluded mild hypokinetic rigidity syndrome mild cerebellar syndrome and impairment of autonomic function	Bradykinesia,Rigidity
He experienced more rigidity with starting up walking	Bradykinesia,Rigidity
Hypokinetic rigidity syndrome was diagnosed	Bradykinesia,Rigidity
Hypokinetic-rigid syndrome was still assumed	Bradykinesia,Rigidity
In August the patient became more rigid and his movements became slower	Bradykinesia,Rigidity
In conclusion the patient suffered from symptoms of a hypokinetic rigid syndrome since 10 years with symptoms of PSP since 3 years	Bradykinesia,Rigidity
In May the patient reported rigidity slowing and stiffness to be most sever in the morning	Bradykinesia,Rigidity
In November the patient consulted a neurologist because she had been experiencing stiffness when walking for two days bradykinesia and changes in her voice	Bradykinesia,Rigidity
Mild hypokinetic-rigid syndrome was concluded	Bradykinesia,Rigidity
Neurological examination revealed bradykinesia and rigidity	Bradykinesia,Rigidity
Patient walked stiffly with reduced but smooth arm movements	Bradykinesia,Rigidity
Patient was diagnosed with hypokinetic rigidity syndrome primarily left sided probably by M	Bradykinesia,Rigidity
Patient was diagnosed with mild hypokinetic rigidity syndrome	Bradykinesia,Rigidity
Physical examination showed an increased thoracic kyphosis slightly increased muscle tone in the right leg raised in both arms starting stiffness throughout the body especially when stretching general poverty of movement	Bradykinesia,Rigidity
Rigidity and hypobradykinesia was observed at all extremities (L>R)	Bradykinesia,Rigidity
Ropinirole was decreased and Levodopa/Carbidopa was prescribed due to progression of hypokinetic-rigid syndrome	Bradykinesia,Rigidity
The axial postural reflexes were reduced and there was hypokinetic rigidity of the axial muscles	Bradykinesia,Rigidity
The extremities showed some rigidity (R>L) and minor bradykinesia in all extremities	Bradykinesia,Rigidity
The hypo- and bradykinesia was L>R and rigidity and cogwheel phenomenon were more pronounced in the lags than arms and L>R	Bradykinesia,Rigidity
The patient was diagnosed with hypokinetic rigid syndrome	Bradykinesia,Rigidity
There was a considerable rigidity at arms and legs with cogwheel phenomena and severe hypo- and bradykinesia	Bradykinesia,Rigidity
Neurological examination further showed mild bradykinesia with finger or foot tapping (L) mild symmetric rigidity of his arms broadened and atactic gait dissymmetry of knee-heel test general slowing but normal writing was	Bradykinesia,Rigidity,Ataxia,Loss of coordination
1999: In March patient had starting problems with propulsion and progressive rigidity	Bradykinesia,Rigidity,Balance problems
Examination revealed a hypokinetic rigidity syndrome with severely impaired balance fitting the diagnosis of PSP	Bradykinesia,Rigidity,Balance problems
Patient was diagnosed with hypokinetic rigidity with mild cognitive disturbances and compulsive laughing	Bradykinesia,Rigidity,Cognitive decline,Compulsive behavior
2004: Jan: Patient was slowly deteriorating he became somewhat slower stiffer and had more problems turning in bed	Bradykinesia,Rigidity,Declined / deteriorated health
In November patient was seen in connection with complaints of rigidity and slower motor and cognitive functions which had started around 3 years previously and were progressive ever since	Bradykinesia,Rigidity,Decreased (fine) motor skills,Cognitive decline,Bradyphrenia,Declined / deteriorated health
Patient was diagnosed with hypokinetic rigidity syndrome possibly on the basis of M Alzheimer or Lewy body dementia	Bradykinesia,Rigidity,Dementia
The hypokinetic rigidity the variable attention and visual hallucinations led to the probable diagnosis: Lewi Body dementia	Bradykinesia,Rigidity,Dementia,Concentration problems,Hallucinations
In December neurological examination showed cerebellar syndrome with cerebellar dysarthria impaired coordination most pronounced with walking and mild hypokinetic rigidity syndrome	Bradykinesia,Rigidity,Loss of coordination,Mobility problems,Dysarthria
Hetero anamnesis revealed that he had had walking problems with slowness and stiffness and clenching of fists while walking since about 20 years	Bradykinesia,Rigidity,Mobility problems
General slowing and forward leaned gait were observed	Bradykinesia,Unspecified disturbed gait patterns
Gait was disturbed and slow and patient was fatigued	Bradykinesia,Unspecified disturbed gait patterns,Fatique
1996: June: progressive obstructive urination problems were starting problems in the morning	Bradykinesia,Urinary problems (other)
He was very slow saw little and was very clumsy	Bradykinesia,Visual problems
1987: Patient is admitted to a neurologist because of progressive wordfinding problems and slowless	Bradykinesia,Wordfinding problems
2006: In April psychological examination concluded bradyphrenia	Bradyphrenia
A mental slowliness was noticed	Bradyphrenia
Bradyphrenia was observed	Bradyphrenia
Eye movements were considerably limited and patient was bradyphrenic	Bradyphrenia
He was still lucid and his thinking was coherent but slow	Bradyphrenia
His thinking and his response were slow but his thinking pattern seemed to be coherent	Bradyphrenia
His thinking pattern was bradyphrenia (slow thinking)	Bradyphrenia
In August reduced insight into his illness was reported	Bradyphrenia
Patient showed increased interference and extreme slowdown of thinking when confronted with complex tasks	Bradyphrenia
Patient was very bradyphrenic	Bradyphrenia
Slight bradyphrenia	Bradyphrenia
The IQ was reduced the pace of thought was low and superficial	Bradyphrenia
The pace of thinking was slow	Bradyphrenia
The patient made a bradyfrenic impression	Bradyphrenia
Thinking was delayed also during the day	Bradyphrenia
thinking was not slow	Bradyphrenia
Thinking went slow but on an average level	Bradyphrenia
In May slowed thinking episodes of restlessness anxiety and procrastination were observed	Bradyphrenia,Anxiety,Restlessness
Neurological investigation showed apathy and bradyphrenia	Bradyphrenia,Apathy / inertia
Slowed cognition and personality changes with irritability and demanding behavior was reported	Bradyphrenia,Changed behavior/personality
2006: In January the patient reported he had become more emotional as of late and experienced bradyphrenia	Bradyphrenia,Changed moods or emotions
The patient did experience bradyphrenia and he would become emotional more easily	Bradyphrenia,Changed moods or emotions
His span of attention was very short the processing of information was slow and concentration limited	Bradyphrenia,Concentration problems
Slowed information processing difficulty with shared attention and reduced concentration	Bradyphrenia,Concentration problems
Disorientation in place fatigue and cognitive slowing was observed	Bradyphrenia,Disorientation,Fatique
Bradyphrenia decreased imprinting forgetfulness and perseveration caused communication difficulties	Bradyphrenia,Forgetfulness,Imprinting disturbances,Communication problems,Compulsive behavior
Psychiatric examination revealed some cognitive slowing positive headturning sign	Bradyphrenia,Headturning sign
Reasoning was delayed in form as well as in pace	Bradyphrenia,Impaired comprehension
Examination showed slow thinking disorientation in time disturbed imprinting and visuo-spatial skills	Bradyphrenia,Imprinting disturbances,Disorientation
Mental processing was very slow and patient had no awareness of her condition	Bradyphrenia,Lack of insight
His orientation in time was disturbed short term memory slightly disturbed thinking slow visual skills disturbed insight into his illness seemed lessened clock drawing was severely disturbed	Bradyphrenia,Lack of insight,Memory impairment,Disorientation,Visual problems
2007: In March thinking organizing and acting were delayed	Bradyphrenia,Lack of planning / organization / overview
Psychiatric research showed a friendly women with awareness of her illness short attention span judgement disorders premorbid high intelligence and slow incoherent thinking	Bradyphrenia,Lack of planning / organization / overview,Concentration problems
Bradyphrenia and slowed speech was observed	Bradyphrenia,Language impairment
Examination showed a delayed speech and thinking	Bradyphrenia,Language impairment
His mental tempo was slightly delayed and his word fluency severely delayed	Bradyphrenia,Language impairment
The pace of speech and thinking was delayed	Bradyphrenia,Language impairment
The problems with speech and starting progressed and she had incidental diplopia	Bradyphrenia,Language impairment
Thinking: bradyfrenic lowered abstraction level impaired fluency test	Bradyphrenia,Language impairment
Neuropsychological examination revealed slow information processing for his age and impaired immediate auditory and working memory	Bradyphrenia,Memory impairment
Since March the memory problems had increased and the pace of thinking had slowed down	Bradyphrenia,Memory impairment
The thinking pattern was slow the content was preoccupied with memory problems	Bradyphrenia,Memory impairment
Psychological investigation showed a bradyphrenic women with severe disorder of attention and concentration mood was normal disorders of long and short term memories	Bradyphrenia,Memory impairment,Concentration problems
Minor disturbances of short term memory were observed thinking was delayed and the mood depressed	Bradyphrenia,Memory impairment,Depressed mood
He was delayed in thinking was depressive had memory problems and hallucinations	Bradyphrenia,Memory impairment,Depressed mood,Hallucinations
2018: In May the psychiatrist reported the patient had word finding problems restlessness an impaired orientation in time and space difficulty focusing disturbed short- and long-term memories bradyphrenia and incoherent thinking	Bradyphrenia,Memory impairment,Disorientation,Wordfinding problems,Concentration problems,Restlessness
She could remember appointments was mildly disoriented in place and time short-term memory problems - encoding and storing as well as retrieving- bradyphrenia problems with managing apparatuses couldnt remember her PIN	Bradyphrenia,Memory impairment,Forgetfulness,Disorientation
She lost urine unintentionally and was bradyphrenic	Bradyphrenia,Urinary incontinence
Mild word-finding problems were seen the patient was slow in denominating objects	Bradyphrenia,Wordfinding problems
She was bradyphrenic and had problems with word finding	Bradyphrenia,Wordfinding problems
1994: April: The patient died due to cachexia	Cachexia
1998: In August patient was dizzy cachexic and had pain in the upper abdomen	Cachexia
2003: MAY: The patient was completely cachectic	Cachexia
Cachexia	Cachexia
Examination: cachectic man suffering	Cachexia
He deteriorated further and died on 15 August due to cachexia	Cachexia
March: The patient died due to pneumonia and cachexia	Cachexia
Patient died of pneumonia and cachexia	Cachexia
Rhonchi and cachexia was observed	Cachexia
Severe cachexia and heart failure led to a final condition	Cachexia
She died due to cachexia	Cachexia
She got cachectic and died	Cachexia
The patient was cachectic	Cachexia
The patient was lucid but slightly cyanotic and had cachexia	Cachexia
23-5: the patient died of cachexia and dehydration	Cachexia,Reduced oral intake
24-5: She died due to dehydration/cachexia	Cachexia,Reduced oral intake
Dehydration and cachexia with a cardiopulmonary cause were diagnosed	Cachexia,Reduced oral intake
Minimal intake caused cachexia which lead to a terminal condition	Cachexia,Reduced oral intake
With this treatment in combination with cachexia and dehydration she passed away quietly	Cachexia,Reduced oral intake
Patient had lost 75 kg bodyweight in the preceding 6 months by cachexia	Cachexia,Weight loss
1978: After her husband had past away she completely lost control	Changed behavior/personality
1990: Patient was known with behavioral changes since the 1990s	Changed behavior/personality
1994: The patient did not make contact herself	Changed behavior/personality
1996-2001 Slowly the patients character changed	Changed behavior/personality
2-3: The patient was more withdrawn	Changed behavior/personality
2000: February: the patient acted chaotically	Changed behavior/personality
2004: In February patient started to be claiming and rebellious	Changed behavior/personality
2006: In January a progressive personality change was observed	Changed behavior/personality
2006: In March patients behaviour changed: he asked for more attention	Changed behavior/personality
2007: In February patient did not know how to greet and make contact	Changed behavior/personality
2007” In January patients behaviour became more maladapted	Changed behavior/personality
2008: In January it was progressively more difficult to make contact	Changed behavior/personality
2012: In March she was doing fairly well although she was very passive	Changed behavior/personality
9 with behavioral disturbance	Changed behavior/personality
A possible underlying personality disorder was also assumed	Changed behavior/personality
A vulnerable personality was suspected	Changed behavior/personality
According to her daughter the patient started hiding keys and money one month ago	Changed behavior/personality
Also her personality changed	Changed behavior/personality
April: due to the patients behaviour haldol was given	Changed behavior/personality
April: the patients behaviour changed during the day sometimes it was impossible to deal with her	Changed behavior/personality
As II: Cluster B especially narsistic and theatrical personality characteristics	Changed behavior/personality
AsII: personality disturbance with dependent and theatrical aspects	Changed behavior/personality
AsIV: 10 problemswithin primary support group 20 problems concerning social environment 90 other psychosocial and environmental problems	Changed behavior/personality
August: the patient was introvert silent and tensed	Changed behavior/personality
Axis II avoidant personality charecteristics	Changed behavior/personality
Because of his passiveness she did everything for him	Changed behavior/personality
Behavior: childlike impression dependent on husband	Changed behavior/personality
Behavioral changes included financial administration and personal care	Changed behavior/personality
Behavioral problems increased	Changed behavior/personality
Beside these social problems the nursing home staff also noticed some strange elements in the patients behaviour	Changed behavior/personality
Besides the social contacts with her family she had no contact with others	Changed behavior/personality
Character changes were reported	Changed behavior/personality
Chronic adjustment disorder was diagnosed her character was strongly externally determined	Changed behavior/personality
Contact was not possible she was only talking about her daughter and father	Changed behavior/personality
December: The nurses mentioned that from one day to another the patient became different	Changed behavior/personality
During physical examination there was no contact with the patient anymore	Changed behavior/personality
During the hospitalization she behaved strangely	Changed behavior/personality
During the second interview the patients attitude was less adequate	Changed behavior/personality
For these character changes quetiapine was prescribed	Changed behavior/personality
From a gentle and patient person he became quickly annoyed and irritated	Changed behavior/personality
He made little contact	Changed behavior/personality
He made more infantile remarks	Changed behavior/personality
He showed claiming behavior	Changed behavior/personality
He suffered from severe untreatable problematic behavior	Changed behavior/personality
He was diagnosed with behavior anomaly possibly an dissociative disorder	Changed behavior/personality
He was passive and needed guidance in almost everything	Changed behavior/personality
He was recalcitrant and showed incoherent behaviour	Changed behavior/personality
He was very passive	Changed behavior/personality
Her behaviour deteriorated haldol was increased	Changed behavior/personality
Her character had changed	Changed behavior/personality
Her conciousness was clear but it was a little bit difficult to make contact with her	Changed behavior/personality
Her husband told that patient had been very rebellious the last couple of days she did not want to take a shower and was unwilling to cooperate	Changed behavior/personality
Her personality seemed to be histrionic	Changed behavior/personality
Her sister in law came to visit her often and then the patient shouted bad words to her	Changed behavior/personality
Her social capacities and awareness of her surroundings had deteriorated	Changed behavior/personality
Hetero-anamnesis demonstrated that patients character had changed over the last 5 years	Changed behavior/personality
His behavior did not improve	Changed behavior/personality
His wife noticed changed -sometimes childish- behavior	Changed behavior/personality
In April his behavior was variable	Changed behavior/personality
In August considerable behavioral problems were reported	Changed behavior/personality
In December changed behavior was noticed	Changed behavior/personality
In December examination showed that patient was slow in making contact	Changed behavior/personality
In February patient was withdrawn into himself and did not seem to notice his surroundings	Changed behavior/personality
In July it was reported that the patient started displaying more behavioral issues	Changed behavior/personality
In July patient had a sudden change of behavior	Changed behavior/personality
In June changes in the patients behavior were observed	Changed behavior/personality
In March it was reported that the patient had become more passive and that it was more difficult to motivate him	Changed behavior/personality
In September patient started to drop herself from her chair and bed	Changed behavior/personality
In September the patients daughters vocalized their concern regarding the patients behavior	Changed behavior/personality
In the beginning of the conversation the patient was defensive	Changed behavior/personality
It became easier to make contact with patient	Changed behavior/personality
It was also obvious that she was chaotic	Changed behavior/personality
It was difficult to make contact	Changed behavior/personality
It was hard to make contact	Changed behavior/personality
It was impossible to make contact with the patient	Changed behavior/personality
Methylfenidate was prescribed and the patient became better approachable and less inadequate in her behavior	Changed behavior/personality
No contacts were possible	Changed behavior/personality
Patient showed claiming behavior	Changed behavior/personality
Patient was quite and passive but cooperative	Changed behavior/personality
Psychiatric evaluation in December showed an insecure female patient who depended largely on her children	Changed behavior/personality
SEPTEMBER: The patient became less social	Changed behavior/personality
Severe behavior problems were concluded	Changed behavior/personality
She also had utilisation behaviour	Changed behavior/personality
She answered sometimes inadequately and was mildly passive	Changed behavior/personality
She did not seek any contact with the nursing home staff anymore	Changed behavior/personality
She had little social contacts and she suffered from her disease (MS)	Changed behavior/personality
She indicated that she was going to die she gave some of her belongings away	Changed behavior/personality
She largely made non-verbal contact	Changed behavior/personality
She showed strange behaviour people continuously thought she was drunk which she was not	Changed behavior/personality
She was angry quickly irritated and rebellious	Changed behavior/personality
She was hard to correct and was irritated quickly	Changed behavior/personality
She was insecure and got passive	Changed behavior/personality
She was less helpfull and isolated herself more and more	Changed behavior/personality
She was throwing things away and she was shouting bad words	Changed behavior/personality
Showed severely disturbed behaviour	Changed behavior/personality
Signs of dependent personality disorder	Changed behavior/personality
Since 1998 patients character had changed: he had become more friendly and dependent then before	Changed behavior/personality
The behavior was very variable	Changed behavior/personality
The DSM-IV diagnosis was AsI: 30983 Adaptational disturbance with withdrawal	Changed behavior/personality
The last few months behavior problems increased	Changed behavior/personality
The other patients said she had turned crazy	Changed behavior/personality
The patient avoided all confronting questions	Changed behavior/personality
The patient avoided social situations	Changed behavior/personality
The patient changed	Changed behavior/personality
The patient displayed regressive behavior and social deprivation	Changed behavior/personality
The patient had hardly contact with others	Changed behavior/personality
The patient made little social contact and liked being on her own	Changed behavior/personality
The patient showed hand clapping behavior and was difficult to correct in her behavior	Changed behavior/personality
The patient showed more problematic behaviors that caused dangerous situations	Changed behavior/personality
The patient was afraid to die she knew that she acted abnormally	Changed behavior/personality
The patient was chaotic and acted weird	Changed behavior/personality
The patient was not cooperative in treatment and had serious behavioural problems	Changed behavior/personality
The patient was quiet and withdrawn	Changed behavior/personality
The personality of the patient was changed	Changed behavior/personality
The voice was softer and showed giggly puerillistic behavior	Changed behavior/personality
There was no contact with her fellow inhabitants	Changed behavior/personality
With behavioral disturbance	Changed behavior/personality
His behaviour had changed: he now often showed aggressive behaviour	Changed behavior/personality,Aggressive behavior
He was aggressive had considerable behavioral problems and hallucinations	Changed behavior/personality,Aggressive behavior,Hallucinations
During the day agitation and problematic behavior increased	Changed behavior/personality,Agitation
In May patient showed more agitation was more adverse and less cooperative	Changed behavior/personality,Agitation
She laughed frequently and could be variably agitated or passive	Changed behavior/personality,Agitation
The behavioral disturbances and agitation were getting worse	Changed behavior/personality,Agitation
The behaviour was maladapted and agitated	Changed behavior/personality,Agitation
She was rebellious and aggressive and was agitated during the night	Changed behavior/personality,Agitation,Aggressive behavior
Panic attacks with avoidant behavior was concluded	Changed behavior/personality,Anxiety
Patient was unable to follow commands and she was anxious and defensive	Changed behavior/personality,Anxiety
He switched his day and night pattern and showed chaotic behaviour	Changed behavior/personality,Day/night rhythm disturbances
His day/night rhythm was reversed and he became socially isolated	Changed behavior/personality,Day/night rhythm disturbances
In September it was reported that the patients behavior continued to deteriorate and that his day and night rhythm seemed to be reversed	Changed behavior/personality,Day/night rhythm disturbances
2010: In June patients condition quickly deteriorated and she became rather passive	Changed behavior/personality,Declined / deteriorated health
In August patient showed somber mood and claiming behavior	Changed behavior/personality,Depressed mood
In July moderate depression and personality problems were assumed	Changed behavior/personality,Depressed mood
In September cognitive-behavioral therapy was provided for moderate depression and personality disorder	Changed behavior/personality,Depressed mood
She is often angry or sad and it was difficult to get her to take part in activities	Changed behavior/personality,Depressed mood
When the patient did not get enough attention from the staff she sat in the hallway and cried feeling sad and needing some attention	Changed behavior/personality,Depressed mood
She had visual hallucination of boys she showed claiming behaviour and she was most of the times sad	Changed behavior/personality,Depressed mood,Hallucinations
Under treatment for severe depression thought of suicide and displayed suicidal behaviour severe hyperventilation chronic identity crises social isolation	Changed behavior/personality,Depressed mood,Suicidal ideation
In June conclusion of the admission was a depression with vital signs and suicidal ideation largely in remission in patient with bipolar disorder type I with moderate ego strength and dependent characteristics	Changed behavior/personality,Depressed mood,Suicidal ideation,Mania,Psychiatric admissions
In March her psychiatric diagnosis was described as recurrent depression sometimes with psychotic symptoms and suicidal ideations with possible A/C cluster personality	Changed behavior/personality,Depressed mood,Suicidal ideation,Psychosis
In August the patient reported fatigue and social conflicts	Changed behavior/personality,Fatique
1979: The patient began to develop behavior problems and visual hallucinations	Changed behavior/personality,Hallucinations
Furthermore the patient said he had experienced some visual hallucinations in the last few weeks and he had become hot tempered	Changed behavior/personality,Hallucinations
The first week hallucinations moto restlessness and inappropriate behavior was observed	Changed behavior/personality,Hallucinations,Restlessness
She became more ADL-dependent and childish and would have many recurring urinary tract infection	Changed behavior/personality,Help in ADL
Bipolar I disorder and not-specified personality disorder was diagnosed	Changed behavior/personality,Mania
1981: In June psychiatric admission was required for increased manic behavior with inflated self-esteem and grandiosity	Changed behavior/personality,Mania,Psychiatric admissions
In July patient was very suspicious and rebellious	Changed behavior/personality,Paranoia and suspiciousness
The patient was very suspicious and claimed her family members	Changed behavior/personality,Paranoia and suspiciousness
2007: In March patient was restless during the night and passive during the day time	Changed behavior/personality,Restlessness
2017: In March restlessness decreased his behavior was more at ease	Changed behavior/personality,Restlessness
In May the patient showed increased restlessness and was difficult to correct in her behavior	Changed behavior/personality,Restlessness
She was very restless and her behavior was too problematic for the nursing home she moved to an institution for psycho-geriatric care	Changed behavior/personality,Restlessness,Admission to nursing home
2012: In December patients behavior started to deteriorate again as he became more restless could not be corrected and he frequently went into the rooms of other patients in the care facility	Changed behavior/personality,Restlessness,Declined / deteriorated health,Admission to nursing home
He was very passive and slept much	Changed behavior/personality,Sleep disturbances
14-8: The patients mood was a little better	Changed moods or emotions
2000: In April her mood improved	Changed moods or emotions
2002: In January the patient visited a psychiatrist with complaints about processing her emotions after previous life events especially related to her first marriage	Changed moods or emotions
2004: In December the patient suffered from mood problems	Changed moods or emotions
2006: In January the patient reported mood swings and menopause	Changed moods or emotions
2012: In January stabilized mood was observed after medication adjustments and psychiatric counseling	Changed moods or emotions
31/10: the patients mood of the last weeks had improved	Changed moods or emotions
Anamnese was hardly possible because she was crying a lot	Changed moods or emotions
August: the patient was in a friendly possibly euphoric mood	Changed moods or emotions
Between August 77 and September 78 patient was emotionally unstable	Changed moods or emotions
Between August 77 and September 78 patient was emotionally unstable	Changed moods or emotions
Due to the toxic level of Lithium first only Quetiapine was started to stabilize her mood	Changed moods or emotions
During a conversation with the patient he was often emotional	Changed moods or emotions
During the first conversation the patient seemed to be escaltated and euforic	Changed moods or emotions
Euphoric episodes were mentioned	Changed moods or emotions
Examination revealed that her orientation, concentration and memory were normal, but that her mood was dysphoric and very emotional.	Changed moods or emotions
He also seemed to be euphoric with a changing affect	Changed moods or emotions
He became more emotional	Changed moods or emotions
He used Haloperidole for his mood problems	Changed moods or emotions
Her affect was a little flat and her psychomotorics were slow	Changed moods or emotions
Her affect was flatter	Changed moods or emotions
Her affect was inadequate and flat	Changed moods or emotions
Her mood declined	Changed moods or emotions
Her mood mildly improved	Changed moods or emotions
Her mood varied	Changed moods or emotions
Her mood varied she could be very emotional	Changed moods or emotions
Her mood was a little bit euphoric	Changed moods or emotions
Her mood was flat	Changed moods or emotions
Her mood was fluctuating she could be emotional	Changed moods or emotions
Her mood was slightly variable	Changed moods or emotions
Her mood was variable and emotional	Changed moods or emotions
His mood was inadequately euphoric	Changed moods or emotions
His mood was predominantly flat with euphoric moments	Changed moods or emotions
If the confrontation persisted the patient got very emotional and started to decompensate	Changed moods or emotions
In April Amyltriptiline reduced pain and emotionality	Changed moods or emotions
In April her emotional condition was variable	Changed moods or emotions
In December the patient reported cataplexy only occured sometimes when she was emotional about her children or grand-children it could take up to 5 minutes	Changed moods or emotions
In January the patient consulted his general physician because of his physical disabilities affecting his mood	Changed moods or emotions
In May he suffered from episodes of emotionality	Changed moods or emotions
In November she reported psychological ups and downs regarding her mood	Changed moods or emotions
In October patient was quickly emotional	Changed moods or emotions
Mood problems were of major concern	Changed moods or emotions
October: it was noted that the patient suffered from rapidly changing moods	Changed moods or emotions
October: the patient was dizzy and her affect was very flat	Changed moods or emotions
Patient was emotionally flattened	Changed moods or emotions
Patient was emotionally flattened	Changed moods or emotions
Patient was more emotional	Changed moods or emotions
Patients mood had improved allegedly because she was no longer being confronted with failure on the ward with increased care i	Changed moods or emotions
She did not experience stiffness or dyskinesia but was frequently emotional	Changed moods or emotions
She said she had been bothered enough wanted to know the reason for the examination and became very emotional	Changed moods or emotions
She was emotionally unstable but she was lucid her memory her orientation and her imprinting were intact	Changed moods or emotions
She was referred for psychiatric counseling due to increasing instability in her mood	Changed moods or emotions
She was very emotional	Changed moods or emotions
Sometimes she did not know how to eat and she often talked to herself	Changed moods or emotions
The affect showed little modulation	Changed moods or emotions
The mmod was somber and the affect labile	Changed moods or emotions
The mood was normal but the affect flattened	Changed moods or emotions
The mood was normal with sometimes emotions changing with the topics that were discussed	Changed moods or emotions
The music helped the patient to cope with certain emotions	Changed moods or emotions
The nurses still had the impression that the patient had a lot of emotions	Changed moods or emotions
The patient became hysterical in the car	Changed moods or emotions
The patient had a variable mood	Changed moods or emotions
The patient had variable moods	Changed moods or emotions
The patient made an introverted emotional impression with tears in her eyes	Changed moods or emotions
The patient reacted emotional to some subjects (music)	Changed moods or emotions
The patient was euforic which seemed inappropriate in view of the situation	Changed moods or emotions
The patients mood remained euphorical	Changed moods or emotions
The patients mood remained euphorical	Changed moods or emotions
The patients mood remained euphorical	Changed moods or emotions
The patients mood remained euphorical	Changed moods or emotions
The patients mood remained euphorical	Changed moods or emotions
The patients mood remained euphorical	Changed moods or emotions
The patients mood varied	Changed moods or emotions
These increased by emotions	Changed moods or emotions
Patient had strongly fluctuating mood swings was labile and intermittently aggressive	Changed moods or emotions,Aggressive behavior
He often had emotional and agitated outbursts towards his wife and son	Changed moods or emotions,Agitation
She was frequently emotional and showed agitated movements	Changed moods or emotions,Agitation
She was very agitated and emotional	Changed moods or emotions,Agitation
1992: In September the patient received psychiatric counseling for alcohol abuse mood problems and social anxiety	Changed moods or emotions,Anxiety
In April neurological examination observed preexisting variable problems of mood anxiety and panic	Changed moods or emotions,Anxiety
In February she was emotional and anxious	Changed moods or emotions,Anxiety
In July psychologic examination observed problems with mood anxiety and panic	Changed moods or emotions,Anxiety
She became more emotional nervious and scared	Changed moods or emotions,Anxiety
There was a flat affect and she was sometimes anxious	Changed moods or emotions,Anxiety
Her mood fluctuated from happy to sad to anxious	Changed moods or emotions,Anxiety,Depressed mood
Questionnaires still were indicative for mild mood and anxiety disorder and daily hallucinations	Changed moods or emotions,Anxiety,Hallucinations
In April he experienced an episode of anxiety sleeping problems vomiting emotionality reduced intake and dizziness	Changed moods or emotions,Anxiety,Sleep disturbances,Reduced oral intake
Patient had emotional problems with anxiety and panic and a death wish	Changed moods or emotions,Anxiety,Suicidal ideation
2015: In January psychiatric examination revealed an euphoric patient who constantly made jokes	Changed moods or emotions,Changed behavior/personality
She had emotional outbursts and behavioral problems	Changed moods or emotions,Changed behavior/personality
She was less alert and reactive and was withdrawn	Changed moods or emotions,Changed behavior/personality
The character changed and patient was quickly emotional and aggressive	Changed moods or emotions,Changed behavior/personality,Aggressive behavior
Her mood and behavior could change abrubtly to anxious and aggresive	Changed moods or emotions,Changed behavior/personality,Aggressive behavior,Anxiety
2011: In January patient was quickly emotional and cried like child when he had to go to the day care	Changed moods or emotions,Changed behavior/personality,Day care
Her mood was variable sometimes sad and then she could change suddenly	Changed moods or emotions,Changed behavior/personality,Depressed mood
2014: In August a depressive mood mental instability sleeping problems and impatience was reported	Changed moods or emotions,Changed behavior/personality,Depressed mood,Sleep disturbances
1984: In November patient was admitted to a psychiatric hospital with nearly psychotic behavior characterized by unreal and theatrical behavior difficulty in contacting dysphoric mood and emotionality charged with hard feelings	Changed moods or emotions,Changed behavior/personality,Psychosis,Psychiatric admissions
The patient was emotional and his condition showed fast deterioration	Changed moods or emotions,Declined / deteriorated health
2001: Aug: In august patient complaint about changes of mood and depression for which he was given Citalopram	Changed moods or emotions,Depressed mood
He understood the situation and was very emotional sometimes a little depressed	Changed moods or emotions,Depressed mood
Her mood fluctuated she could be sad	Changed moods or emotions,Depressed mood
Her mood increasingly changed abruptly from happy to depressed	Changed moods or emotions,Depressed mood
In November he reported emotional instability and depressed mood	Changed moods or emotions,Depressed mood
Where she once was very cheerfull (mayby exaggerated) she was now depressed	Changed moods or emotions,Depressed mood
After treatment her manic and severe depressive episodes was decreased but her mood was unstable	Changed moods or emotions,Depressed mood,Mania
She had a headache and was emotional	Changed moods or emotions,Headache / migraine
His sense of smell had decreased his voice was more softly and he had become emotionally quickly aroused	Changed moods or emotions,Olfactory and gustatory dysfunction
The mood was paranoid and chaotic	Changed moods or emotions,Paranoia and suspiciousness
In December restlessness shortness of breath and emotionality was observed	Changed moods or emotions,Restlessness
In July the patient was very emotional restless during the night and reported vivid dreaming	Changed moods or emotions,Restlessness,Vivid dreaming
September: She had complaints of an increasing fatigue sleeping problems headaches and emotional instability	Changed moods or emotions,Sleep disturbances,Headache / migraine,Fatique
Difficulty with stress coping and regulation of emotions was concluded	Changed moods or emotions,Stress
2008: In January dyspnoe was observed that was modulated by emotions tiredness and stress	Changed moods or emotions,Stress,Fatique
2002: In April patient was emotional and threatened with suicide	Changed moods or emotions,Suicidal ideation
Patient talked about suicide and had fluctuating mood	Changed moods or emotions,Suicidal ideation
Patient was emotional and had suicidal ideations	Changed moods or emotions,Suicidal ideation
2000: In February patient complained about dizziness swallowing problems and emotional lability	Changed moods or emotions,Swallowing problems / dysphagia
1 - cognitive disturbance NOD 294	Cognitive decline
17-5: the patient was transferred to another ward because of the mental deterioration	Cognitive decline
1992: Gradual mental deterioration	Cognitive decline
1993: February: the patient suffered from mental deterioration	Cognitive decline
1996: the patient showed cognitive decline	Cognitive decline
1996: The patients mental deterioration became apparent	Cognitive decline
1997: MARCH: The patient had coplained about cognitive problems since the bacterial meningitis	Cognitive decline
1997: May: the patients cognitive situation had rapidly deteriorated last year	Cognitive decline
1999: March: mental decline was seen in the patient	Cognitive decline
1999: MAY: The patient appeared to have cognitive problems	Cognitive decline
1999: November: The patients cognitive functioning which had been reasonable so far started to decline further	Cognitive decline
1999: The patients daughter was starting to worry: the patient suffered from mental deterioration	Cognitive decline
2001: In February the patients cognitive condition started to decline	Cognitive decline
2001: Severe global cognitive deterioration	Cognitive decline
2002: In neuro-psychological examination there was deterioration found in the cognitive functions	Cognitive decline
2003: In April Psychological testing showed progress of mental deterioration in comparison with 2001	Cognitive decline
2003: Jan: Patient had suffered several TIAs/CVAs the year before through this she had also deteriorated mentally	Cognitive decline
2005: During the year patients cognitive decline progressed gradually	Cognitive decline
2007: In January was seen in connection with progressive cognitive decline which had started around May 06	Cognitive decline
2008: In December serious cognitive deterioration was observed	Cognitive decline
2008: In February patient was tested for cognition disturbances	Cognitive decline
2009: In April neuropsychological screening demonstrated that the cognitive condition had considerably declined	Cognitive decline
2009: In March neuropsychological examination concluded low level cognitive functioning	Cognitive decline
2011: In May patient had cognitive complaints	Cognitive decline
2012: In January patient was analyzed by neurologist due to cognitive impairment	Cognitive decline
2014: In March progressive cognitive impairment was observed	Cognitive decline
2016: In February psychiatric examination revealed cognitive deterioration	Cognitive decline
2021: In the beginning of 12 family and caretakers noticed cognition disturbances	Cognitive decline
28/1: the patients mental decline had increased rapidly in the last 6 months	Cognitive decline
An MMSE of 16 showed severe cognitive decay	Cognitive decline
Anorexia and mental decline	Cognitive decline
April: her mental state deteriorated	Cognitive decline
At that time her cognitive state had worsened	Cognitive decline
At the MMSE he scored 23/30 (possible cognitive problems)	Cognitive decline
August: the patient was seen by a neurologist because of progressive cognitive disturbances	Cognitive decline
Besides this the patients mental situation seemed to worsen due to this medication	Cognitive decline
But further examination concluded progressive cognitive deterioration	Cognitive decline
Cognition disturbance was observed	Cognitive decline
Cognitive deterioration	Cognitive decline
Cognitive deterioration was reported	Cognitive decline
Cognitive disturbances based on vascular problems	Cognitive decline
Cognitive functions were deteriorating	Cognitive decline
Cognitive functions were slightly disturbed and lacunary	Cognitive decline
Cognitive impairment and corticobasal syndrome was concluded	Cognitive decline
Cognitive impairment was concluded	Cognitive decline
Cognitive impairment was concluded possibly related to the deviation on CT and MRI	Cognitive decline
Compared to the previous tests there was a cognitive deterioration	Cognitive decline
Completely disturbed cognitive functioning	Cognitive decline
Concerns regarding whether cognitive decline was at play were also raised	Cognitive decline
Conclusion: mild intellectual deterioration with unpredicatable cause	Cognitive decline
Deterioration of cognition was observed at all modalities except language	Cognitive decline
DSM IV Axis I: 2949 Cognitive Disorder NOS	Cognitive decline
DSM-IV Diagnosis: Axis I Cognitive disorder Not Otherwise Specified	Cognitive decline
February: the patients cognitive function got worse	Cognitive decline
Galantamine was prescribed for cognitive impairment but was stopped due to side effects	Cognitive decline
General practitioner concluded Mild cognitive impairment	Cognitive decline
He also seemed to have cognitive problems	Cognitive decline
He was diagnosed with cognitive deterioration NOS (not otherwise specified)	Cognitive decline
Her cognitive situation deteriorated	Cognitive decline
Her intellectual level was decreased her cognitive abilities had deteriorated and renewed evidence suggested that she suffered from a similar disease as her father	Cognitive decline
His cognitive functions had also deteriorated	Cognitive decline
His cognitive problems were concluded suitable with the localization of the old ischemic stroke (right occipital-parietal)	Cognitive decline
His partner also assumed cognitive deterioration	Cognitive decline
His partner reported the presence of cognitive impairments since some time	Cognitive decline
In April her cognitive condition deteriorated	Cognitive decline
In April patients cognitive status deteriorated quickly	Cognitive decline
In April the cognitive decline progressed	Cognitive decline
In August cognitive deterioration was observed	Cognitive decline
In comparison to an examination in 2009 progressive cognitive deterioration was concluded	Cognitive decline
In comparison with her condition in 1995 patients cognitive decline was considerable	Cognitive decline
In comparison with January cognition had progressed	Cognitive decline
In comparison with October 05 cognition was declined	Cognitive decline
In December cognition deteriorated	Cognitive decline
In December the patients cognitive condition seemed to have deteriorated following his previous surgery	Cognitive decline
In January her sister noticed a cognitive deterioration that in retrospect had been going on since about 10 years	Cognitive decline
In June further cognitive degeneration was observed	Cognitive decline
In March cognition further deteriorated	Cognitive decline
In May cognitive impairment was concluded	Cognitive decline
In May psychological examination showed that patients cognitive decline had aggravated on all functions	Cognitive decline
In May testing showed few indications for multimodal cognitive function disturbances compliant with age	Cognitive decline
In November cognitive deterioration impaired the patients functioning	Cognitive decline
In November cognitive deterioration was reported	Cognitive decline
In November it was concluded that patients cognitive decline had accelerated	Cognitive decline
In November psychologic testing showed global cognitive deterioration WAIS IQ 108	Cognitive decline
In November the patients daughter noticed cognitive deterioration	Cognitive decline
In October he was admitted to the neurology department in the hospital due to an untenable situation at home with cognitive deterioration	Cognitive decline
In September fluctuations in his cognitive state were reported	Cognitive decline
In September progressive cognitive deterioration was reported during the last year	Cognitive decline
In September the cognitive function deteriorated	Cognitive decline
JULY: The patient was examined because of his cognitive complaints	Cognitive decline
June: It was suggested that the degenerative cerebral process the particular positional abnormality and mild mental deterioriation best fitted to Multi-system atrophy	Cognitive decline
June: the patients cognitive functioning had gotten worse slowly	Cognitive decline
Mild cognitive impairment based on vascular damage was concluded	Cognitive decline
Mild cognitive impairment in a man with a high premorbid level of intellectual functioning	Cognitive decline
Mild cognitive impairment was diagnosed (DSM IV; Axis I: 2949 Cognitive Disorder NOS)	Cognitive decline
MMSE scored 0 out of 12 which is compliant with severe cognitive disturbances	Cognitive decline
Most likely already some mental deterioration showed but most definitely no signs for dementia	Cognitive decline
Neuropsychological examination showed impairments in all cognitive domains	Cognitive decline
Oct: Patient suffered from cognitive disorders not typical for Alzheimers disease	Cognitive decline
OCTOBER: The patient was examined because of suspection of cognitive detoriation	Cognitive decline
October: the patients mental situation got worse quickly	Cognitive decline
Patient had suffered from cognitive decline since 6 years	Cognitive decline
Patient mental condition was variable	Cognitive decline
Patient was disturbed in all his cognitive functions	Cognitive decline
Progressive cognitive deterioration was concluded	Cognitive decline
Progressive supranuclear palsy (PSP) and mild cognitive impairment was diagnosed	Cognitive decline
Psychiatric examination concluded mild cognitive deterioration	Cognitive decline
Psychiatric examination revealed: DSM IV diagnosis Axis I: 2949 Cognitive impairment unspecified	Cognitive decline
Repeated neuropsychological tests showed multiple cognitive disorders some improved some deteriorated compared to the tests performed in ‘10	Cognitive decline
SEPTEMBER: The patient was diagnosed with cognitive disorders	Cognitive decline
She also had a cognitive disorder	Cognitive decline
She had several disturbances in her capacity to act and there were cognitive disturbances	Cognitive decline
She knew that her mental condition was worse than before	Cognitive decline
She received medication but her mental situation got worse	Cognitive decline
She was often mad because she had problems with her mental deterioration	Cognitive decline
Testing demonstrated a mild to very mild cognitive disturbance	Cognitive decline
The cognition decline had been severe during the 3-4 preceding months	Cognitive decline
The cognition disturbances were expected to be due to abuse of benzodiazepines	Cognitive decline
The cognitive deficits were most conspicuous on visual tasks	Cognitive decline
The cognitive disturbances got worse	Cognitive decline
The cognitive functions got worse slowly	Cognitive decline
The cognitive situation was considered to be stable	Cognitive decline
The mental deterioration got worse again	Cognitive decline
The patient reported decline of cognitive functions	Cognitive decline
The patient stayed shorter than expected because her cognitive function disturbances made it impossible for her to stay	Cognitive decline
The patient underwent surgery after the operation her mental situation got worse	Cognitive decline
The patient was at this time diagnosed with a cognitive disorder	Cognitive decline
The patient was diagnosed with an organic psycho syndrome with developing cognitive function-disorders	Cognitive decline
The patient was found to be experiencing cognitive problems	Cognitive decline
The patients family mentioned the decline in her cognitive functioning	Cognitive decline
The results showed moderate impairments in cognitive functioning	Cognitive decline
The symptoms were considered as compliant with cognition disturbances by mildly advanced M	Cognitive decline
There were also clear signs of cognitive loss of function	Cognitive decline
She showed progressive psychotic characteristics and physical and verbal aggressive behavior with increased cognitive deterioration	Cognitive decline,Aggressive behavior,Psychosis
Cognitive deterioration could be observed and the patient was afraid to return home	Cognitive decline,Anxiety
He visit a geriatrist due to cognitive impairment and depression and panic attacks in the past	Cognitive decline,Anxiety,Depressed mood
2011: In June fast progressive cognitive deterioration with impaired comprehension and aphasia was observed	Cognitive decline,Aphasia,Impaired comprehension
April: Cognitive disorders and apraxia increaseed	Cognitive decline,Apraxia
In March patients cognitive condition quickly declined along with her practical functions	Cognitive decline,Apraxia
Cognition was mildly disturbed with disturbed impulse control compulsive behavior and progressive apraxia	Cognitive decline,Apraxia,Disinhibition,Compulsive behavior
Conclusions were: bradyphrenia; disorders in multiple cognitive areas stable or slightly improved compared to the tests in ‘10	Cognitive decline,Bradyphrenia
Examination showed bradyfrenia with concomitant cognitive dysfunction	Cognitive decline,Bradyphrenia
Her thinking was slow and her mental control was little	Cognitive decline,Bradyphrenia
MMSE score was 20/30 with lower than normal IQ learning and cognitive pace and flexibility	Cognitive decline,Bradyphrenia
The patient had severe cognitive problems he was not able to proces information quickly	Cognitive decline,Bradyphrenia
It was concluded that the cognitive disfunctioning was progressive especially the pace of information processing comprehension planning and behavioural performance	Cognitive decline,Bradyphrenia,Impaired comprehension,Lack of planning / organization / overview,Changed behavior/personality
Cognitive function impairment in attention and memory and general slowness in thinking and problems in executive skills	Cognitive decline,Bradyphrenia,Memory impairment,Executive function disorders,Concentration problems
He had severe fluctuations in his behavior and cognitive state	Cognitive decline,Changed behavior/personality
However the cognitive and behavioral changes had increased despite of it	Cognitive decline,Changed behavior/personality
It was mentioned that the last couple of years cognitive decline and passivity were witnessed in the patients behaviour	Cognitive decline,Changed behavior/personality
The cognitive decay went quickly the patient was more introvert in the living room	Cognitive decline,Changed behavior/personality
2002: In February patient was taken to a psycho-geriatric nursery home for observation for 6 weeks due to mental deterioration an social disfunction	Cognitive decline,Changed behavior/personality,Admission to nursing home
Because the problems occurred rather acutely and the character of the cognitive disturbance and the strong emotional responses let to the suspicion that the symptoms were caused by a focal lesion in the right hemisphere	Cognitive decline,Changed moods or emotions
He was emotional when confronted with his cognitive inabilities	Cognitive decline,Changed moods or emotions
Neurological examination concluded reduced cognitive flexibility and increased emotionality	Cognitive decline,Changed moods or emotions
She needed stimulation with eating/drinking and psychological support with her communication and in contacts with her fellow patients because of her cognitive problems and the risk of overstimulation	Cognitive decline,Communication problems,Changed behavior/personality,Help in ADL
Nov: Patient scored mediocre on communicative skills activities of daily living and cognitive functions	Cognitive decline,Communication problems,Help in ADL
2004: In January the patient reported limited concentration and cognitive deterioration was assumed	Cognitive decline,Concentration problems
2017: In February her cognitive situation was fluctuating from alert to confused	Cognitive decline,Confusion
Neurological examination observed increased tonus of all extremities bend knees and tiptoeing while standing as well as serious cognitive decline and confusion	Cognitive decline,Confusion
July: Further mental deterioration was established manifesting in uninhibited behavior loss of decorum increased confusion incontinencen for urine and shifting of the day-night rhythm	Cognitive decline,Confusion,Disinhibition,Loss of decorum,Day/night rhythm disturbances,Urinary incontinence
2007: In September patient was restless confused by cognitive deterioration	Cognitive decline,Confusion,Restlessness
In April abnormal liver function weight loss (20 kg within 8-9 month) cognitive and somatic deterioration changed defecation pattern and icterus was observed	Cognitive decline,Constipation,Weight loss
2000: December: Day-care noticed mostly cognitive impairment	Cognitive decline,Day care
1994: the patient was reported to the regional institute for mental welfare by her sister who saw that the patient was mentally and physically deteriorating	Cognitive decline,Declined / deteriorated health
1995: March/April: the patients physical and mental situation had worsened rapidly	Cognitive decline,Declined / deteriorated health
2009: In February patient was transferred to psychiatric-geriatric department because of quick cognitive and physical deterioration	Cognitive decline,Declined / deteriorated health
2011: In April progressive cognitive deterioration was observed	Cognitive decline,Declined / deteriorated health
2013: In September it was reported that the patients physical and cognitive condition were progressively declining	Cognitive decline,Declined / deteriorated health
During her admition she declined gradually mentally as well as fysically	Cognitive decline,Declined / deteriorated health
In July physical and mental condition deteriorated	Cognitive decline,Declined / deteriorated health
Mental and physical deterioration was observed	Cognitive decline,Declined / deteriorated health
Physical and mental decline in last months	Cognitive decline,Declined / deteriorated health
The cognitive and physical condition had declined	Cognitive decline,Declined / deteriorated health
May: Progressive deterioration physically and mentally refused food and beverages	Cognitive decline,Declined / deteriorated health,Reduced oral intake
The cognitive symptoms improved and the delirium was less present	Cognitive decline,Delirium
2000: APRIL: A psychological examination was done to establish if there were signs of cognitive deterioration depression and to get advise on the current treatment (valproinic acidtopiramaat and doxepine)	Cognitive decline,Depressed mood
2015: In March the patient asked for euthanasia as there were no additional treatment options for borderline personality disorder depression chronic PTSD and cognitive impairment	Cognitive decline,Depressed mood
DSM IV Axis I: 30900 Adjustment Disorder with depressed mood 789 Age-Related Cognitive Decline	Cognitive decline,Depressed mood
For depressive mood Paroxetine was prescribed and she was diagnosed with cognition deficits	Cognitive decline,Depressed mood
She was sad because of her cognitive limitations	Cognitive decline,Depressed mood
The patient had insight into her physical and mental condition and was sad	Cognitive decline,Depressed mood
This made her cognitive performance better and inhibited her sexually disinhibited behaviour again	Cognitive decline,Disinhibition
Because of a rapidly progressive decline in the patients cognitive skills agitation increasing restlessness and sexual behaviour towards other patients admission to a psycho-geriatric nursing home was indicated	Cognitive decline,Disinhibition,Agitation,Restlessness,Admission to nursing home
In February cognition deteriorated progressively and he showed increased behavioral problems with disinhibition and agitation	Cognitive decline,Disinhibition,Changed behavior/personality,Agitation
He showed an unstable mood cognitive dysfunction and impulsivity	Cognitive decline,Disinhibition,Changed moods or emotions
Rapid mental deterioration disturbed orientation and mild aphasia	Cognitive decline,Disorientation,Aphasia
Cognitive impairment had increased on multiple domains especially overview and planning disorientation apraxia	Cognitive decline,Disorientation,Apraxia,Lack of planning / organization / overview
Psychological testing showed mild cognition problems mildly disturbed orientation in time and place and mild wordfinding problems	Cognitive decline,Disorientation,Wordfinding problems
Possible beginning cognitive impairment possible executive problems possible beginning apraxia orientation problems word finding problems and suspiciousness was concluded	Cognitive decline,Disorientation,Wordfinding problems,Apraxia,Executive function disorders,Paranoia and suspiciousness
She had slight dysartry and cognitive problems	Cognitive decline,Dysarthria
In June psychological examination concluded impaired executive cognitive functions and apathy	Cognitive decline,Executive function disorders,Apathy / inertia
Cognition was normal except for mild executive problems related to reduced concentration attention and cognitive flexibility	Cognitive decline,Executive function disorders,Concentration problems
In July quick cognitive deterioration which the patient tried to camouflage was reported by the patients daughter	Cognitive decline,Façade behavior
He was extremely fatigued and mental condition was variable	Cognitive decline,Fatique
1987: Mental deterioration: difficulties handling money lost his keys frequently	Cognitive decline,Forgetfulness
Cognitive deterioration played a roll because he also forgot he had taken medication	Cognitive decline,Forgetfulness
2000: In January cognitive decline with disorientation forgetfulness impaired executive functioning and aphasia was observed	Cognitive decline,Forgetfulness,Disorientation,Aphasia,Executive function disorders
Dosage of Rivastigmine was increased due to progressive cognitive impairment with intermittent hallucinations	Cognitive decline,Hallucinations
His cognition deteriorated hallucinations were still present but less than before	Cognitive decline,Hallucinations
In October visual hallucinations and cognitive deterioration was reported	Cognitive decline,Hallucinations
In March her situation was deteriorating with cognitive decline she slept more cried more and suffered from delusions and hallucinations	Cognitive decline,Hallucinations,Delusions,Sleep disturbances,Declined / deteriorated health
1998: 22-1: the patient lived in a home for the elderly but needed to move to a nursing home because of the fact that she was completly ADL dependent and due to her slow mental deterioration	Cognitive decline,Help in ADL,Admission to nursing home
Frontal Assessment Battery score was 9/18 with decreased concrete reasoning and mental flexibility	Cognitive decline,Impaired comprehension
Mental condition gradually deteriorated and patient did not always understand what was asked	Cognitive decline,Impaired comprehension
2009: In July patient had deteriorated mentally quickly and was unable to recognize her husband	Cognitive decline,Impaired recognition
Cognitive restcapacities concerned lingistic skills and the ability for recognition	Cognitive decline,Impaired recognition
Her cognition deteriorated and she recognised few objects and people	Cognitive decline,Impaired recognition
2010: In February the patient was observed with cognitive and behavioral problems incoherence disorientation apraxia and stereo-agnosia of her left arm	Cognitive decline,Impaired recognition,Disorientation,Language impairment,Apraxia,Changed behavior/personality
#ERROR!	Cognitive decline,Imprinting disturbances
Examination showed total absence of awareness and insight in the disease and a considerable cognitive decline	Cognitive decline,Lack of insight
He showed lack of insight in his own disease a decreased concentration and some slight cognitive disorders	Cognitive decline,Lack of insight,Concentration problems
2007: In April she reported problems with cognition structuring and planning of everyday life duties	Cognitive decline,Lack of planning / organization / overview
Testing showed a considerable decline of cognition especially disturbed concentration divided attention inflexibility and loss of oversight	Cognitive decline,Lack of planning / organization / overview,Concentration problems
Her cognition and speech were deteriorating	Cognitive decline,Language impairment
In November cognition declined and stuttering increased	Cognitive decline,Language impairment
In September he was observed with severely impaired speech and cognitive changes	Cognitive decline,Language impairment
June: Cognitive functioning: It was difficult for the patient to repeat spoken words	Cognitive decline,Language impairment
In January cognitive deterioration was observed with decrease of speech slow speech and possible comprehension problems	Cognitive decline,Language impairment,Impaired comprehension
She was admitted to a nursing home as risk of falling and personal neglect increased due to cognitive impairment	Cognitive decline,Loss of decorum,Admission to nursing home
Cognitive deterioration with apathy and loss of decorum became more frequent	Cognitive decline,Loss of decorum,Apathy / inertia
In September patient was admitted to a nursing home because of physical and cognitive deterioration and self negligence	Cognitive decline,Loss of decorum,Declined / deteriorated health,Admission to nursing home
2002: In October patient had minor memory problems and cognitive malfunctioning	Cognitive decline,Memory impairment
2008: In January patients memory functions deteriorated as well as other cognitive functions	Cognitive decline,Memory impairment
2011: In November the patient reported increasing memory impairment and cognitive deterioration	Cognitive decline,Memory impairment
In October it was concluded that the cognition disturbances were stable memory marginally improved	Cognitive decline,Memory impairment
She had cognition disturbances especially memory	Cognitive decline,Memory impairment
The memory problems had increased but were still minor in comparison with the cognitive disturbances	Cognitive decline,Memory impairment
2007: In January the patient was analyzed due to cognitive decline with memory loss and aphasia since two years	Cognitive decline,Memory impairment,Aphasia
After the initial detoxification related delirium attenuated cognitive impairments such as impaired short term memory apraxia and loss of decorum persisted	Cognitive decline,Memory impairment,Apraxia,Loss of decorum,Delirium
2002: In January the cognition concentration and memory problems were established	Cognitive decline,Memory impairment,Concentration problems
1994: In September deterioration of cognition with memory problems disturbed concentration and emotional lability were present	Cognitive decline,Memory impairment,Concentration problems,Changed moods or emotions
Cognitive functions: partial desorientation definitely disturbed were: memory abstract thinking and drawing	Cognitive decline,Memory impairment,Disorientation
In August the cognitive decline was slowly progressive especially memory and orientation	Cognitive decline,Memory impairment,Disorientation
Her partner observed serious memory impairment cognitive deterioration increasing anxiety depressive mood disorientation in time and place suspicion and restlessness	Cognitive decline,Memory impairment,Disorientation,Anxiety,Depressed mood,Paranoia and suspiciousness,Restlessness
Fluctuations in cognition memory orientation and hallucinations were observed	Cognitive decline,Memory impairment,Disorientation,Hallucinations
Concerning cognitive functioning she had many disorders in her short term memory in initiative and was disorientated in place and time she was getting lonely she went to day-care for 2 days per week	Cognitive decline,Memory impairment,Disorientation,Lack of initiative,Depressed mood,Day care
2010: Neuropsychological tests showed multiple cognitive disorders in memory and executive functions	Cognitive decline,Memory impairment,Executive function disorders
Deterioration in working memory visuo-construction and executive functions (cognitive flexibility and processing speed) was also concluded	Cognitive decline,Memory impairment,Executive function disorders
He presented disinhibited behavior loss of sympathy/empathy changed eating preferences anxiety and suspicious towards others cognitive decline (especially short-term memory making decisions following a program on TV)	Cognitive decline,Memory impairment,Impaired comprehension,Disinhibition,Loss_of_sympathy_empathy,Anxiety,Paranoia and suspiciousness
Mild cognitive impairment as well as problems with imprinting memory and concentration was concluded	Cognitive decline,Memory impairment,Imprinting disturbances,Concentration problems
In April problems with imprinting memory decline and disorientation in place led to the conclusion of progressive cognitive deterioration	Cognitive decline,Memory impairment,Imprinting disturbances,Disorientation
There was a mild cognitive decline with memory problems loss of oversight and reduced mental and physical energy	Cognitive decline,Memory impairment,Lack of planning / organization / overview
In December the patient reported more problems with cognition memory concentration and planning since 15 years	Cognitive decline,Memory impairment,Lack of planning / organization / overview,Concentration problems
He also told that his wife had made a progressive mental decline over the last couple of months she spoke slower then before and her memory had declined; 6 months before her long term memory had been fine	Cognitive decline,Memory impairment,Language impairment
Family noticed progression cognitive deterioration and decreased memory urinary incontinency and overall physical deterioration	Cognitive decline,Memory impairment,Urinary incontinence,Declined / deteriorated health
In May cognition disturbances especially visual memory and naming were objectified	Cognitive decline,Memory impairment,Wordfinding problems
Mild cognitive impairment anomia and impaired short term memory was assumed	Cognitive decline,Memory impairment,Wordfinding problems
2016: In February the patients cognitive condition was declining as he was experiencing more hallucinations and he had become paranoid	Cognitive decline,Paranoia and suspiciousness,Hallucinations
Confrontations with her deminished capacities made the patient very restless	Cognitive decline,Restlessness
The restlesness seemed to be the secondary to the cognitive deterioration	Cognitive decline,Restlessness
In September cognitive deterioration and incontinency for urine was reported	Cognitive decline,Urinary incontinence
Since admission in 1992 decreasing cognitive function urine incontinence worsening of the symptoms	Cognitive decline,Urinary incontinence,Declined / deteriorated health
In March progression of cognitive deterioration was reported with increased problems in perception of language and word finding problems	Cognitive decline,Wordfinding problems
Deterioration was seen in the cognitive function with increased apraxy behavioural problems and word finding disorders	Cognitive decline,Wordfinding problems,Apraxia,Changed behavior/personality
A coherent conversation is possible and has some depth	Communication problems
A coherent conversation is possible every now and then	Communication problems
A structured conversation wass not easy	Communication problems
Because of the limited communication is was not possible to perform a reliable examination	Communication problems
Communication became difficult	Communication problems
Communication became increasingly difficult	Communication problems
Communication was difficult because of her soft speech	Communication problems
Communication with the patient had decreased to a minimum	Communication problems
Communication with the patient was difficult because the speech devise did not work correctly	Communication problems
Conversations with the patient were shallow and needed to be kept going	Communication problems
Having a coherent conversation with the patient was no longer possible	Communication problems
He started using speech computer to help him in communication	Communication problems
It was hardly possible to communicate with the patient	Communication problems
She could communicate only nonverbally and therefore could only answer questions with yes or no	Communication problems
She could not keep the course of the conversation	Communication problems
She did not take part in the conversation but only laughed now and then	Communication problems
She liked having company but could not follow conversations	Communication problems
She spoke less than before	Communication problems
She was unable to communicate in any way not even with yes or no questions	Communication problems
Short conversations were advisable	Communication problems
The communication got rather good again	Communication problems
The patient answered vaguely	Communication problems
The patient opened his eyes when he was addressed and sometimes he was able to whisper a yes or no	Communication problems
The patient responded inadequately	Communication problems
The patient was unable to participate in communication	Communication problems
Therefore she could not have any conversations with her fellow inhabitants	Communication problems
1994: Decreased communication and interaction with the other people in the home	Communication problems,Changed behavior/personality
It was difficult to make contact with her; verbal communication has not been possible for a long time	Communication problems,Changed behavior/personality
Patient was not approachable and conversation was impossible	Communication problems,Changed behavior/personality
The patient seemed to be chaotic and the communication was difficult	Communication problems,Changed behavior/personality
Her situation had deteriorated especially in the field of communication and making contact	Communication problems,Changed behavior/personality,Declined / deteriorated health
Patient was very emotional and the communicative capabilities had deteriorated	Communication problems,Changed moods or emotions
Communication became more difficult as the patient developed decreased articulation	Communication problems,Dysarthria
He had no longer the direction over his life and he could hardly make a conversation	Communication problems,Lack of planning / organization / overview
The patient couuld not follow a conversation and sometimes spontaneously screemed	Communication problems,Loss of decorum
#ERROR!	Compulsive behavior
2003: In May patient had an urge to walk	Compulsive behavior
2007: In January patient had an urge to walking	Compulsive behavior
2010: In March patient showed compulsive crying	Compulsive behavior
Clasping reflex was negative and the clapping test was positive	Compulsive behavior
Compulsive behavior started to occur	Compulsive behavior
Compulsive behaviors were observed	Compulsive behavior
Compulsive behaviour	Compulsive behavior
Compulsive crying and laughter was observed	Compulsive behavior
Compulsive crying was seen	Compulsive behavior
Compulsive grabbing and moving was reduced	Compulsive behavior
Examination showed compulsive laughing during the exam	Compulsive behavior
He showed compulsive behavior keeping a strict scheme of activities	Compulsive behavior
He sometimes showed compulsive behaviour	Compulsive behavior
In April obsessive-compulsive behavior increased	Compulsive behavior
In August his wife reported increased compulsory behavior and verbally inappropriate behavior towards strangers but also to children and grandchildren	Compulsive behavior
In December patient had an urge to walk day and night	Compulsive behavior
In December the patient was observed with compulsive scratched her leg	Compulsive behavior
In June patient had an urge to walking	Compulsive behavior
Initially he displayed a lot of compulsive and repetitive behavior particularly repeatedly asking the same question an excessive need to walk or use nose spray	Compulsive behavior
It was concluded that patient had an urge to move	Compulsive behavior
It was noted that the patient walked compulsively	Compulsive behavior
Patient developed an urge to move and Haloperidol was stopped	Compulsive behavior
Patient showed compulsive cleaning but no other obsessions or compulsions	Compulsive behavior
Patient showed perseverance and was associative	Compulsive behavior
Patient squeezed her eyes repetitively as if in pain	Compulsive behavior
She had a compulsive urge to count and she perseverated	Compulsive behavior
She had a tendency to persevere verbally	Compulsive behavior
She had a wound on her left underleg and moved her toes obsessively	Compulsive behavior
She had compulsive crying fits	Compulsive behavior
She had stereotypical repeating behaviour	Compulsive behavior
She perseverated	Compulsive behavior
The patient also had perseverations	Compulsive behavior
The patient perseverated	Compulsive behavior
The patient perseverated and made intrusion mistakes	Compulsive behavior
The urge to walking was reduced but the urge to move her hands remained	Compulsive behavior
Verbal perseveration was observed	Compulsive behavior
In November patient was very agitated and had walking urge	Compulsive behavior,Agitation
In November walking urge and agitation increased	Compulsive behavior,Agitation
Probable reason was the increased expenditure by the agitation and compulsive walking	Compulsive behavior,Agitation
She was quickly overstimulated and agitated and had an urge to walk	Compulsive behavior,Agitation
He perseverated about death and was afraid of leaving the house	Compulsive behavior,Anxiety
She had repetitive actions when nervous	Compulsive behavior,Anxiety
2000: The patient stayed in psychiatric therapy and he was diagnosed with a slightly narcissistic personality with some obsessive-compulsive features (GAF 90)	Compulsive behavior,Changed behavior/personality
Her personality showed aspects of borderline dependency avoidance and compulsivity	Compulsive behavior,Changed behavior/personality
His behavior was childish and stereotypical	Compulsive behavior,Changed behavior/personality
2002: In December the patient was referred to a psychiatric hospital due to a psychotic depression with personality problems with narcistic and obsessive-compulsive features	Compulsive behavior,Changed behavior/personality,Depressed mood,Psychosis
Psychiatric evaluation: the patient was tensed and restless she laughed continuously and inadequately	Compulsive behavior,Changed behavior/personality,Restlessness
Increased sensitivity to stress anxiety tension and behavioral perseveration implied autistic spectrum disorder	Compulsive behavior,Changed behavior/personality,Stress,Anxiety
In March a neuropsychiatric examination showed that patient was frequently in a euphoric and agitated mood and showed perseverative behaviour	Compulsive behavior,Changed moods or emotions,Agitation
August 2/8: the patient was very emotional it was not possible to influence her behaviour she has a compulsive tendency to walk	Compulsive behavior,Changed moods or emotions,Changed behavior/personality
Personality disorder of cluster B (borderline/ narcistic) and cluster C (compulsive) as well as difficulty with regulating stress and emotions was diagnosed	Compulsive behavior,Changed moods or emotions,Stress
In September family reported compulsive behavior sleeping problems turning of his circadian rhythm and overall general deterioration	Compulsive behavior,Day/night rhythm disturbances,Sleep disturbances,Declined / deteriorated health
She lost ability for self-care and became more compulsive	Compulsive behavior,Help in ADL
In February patient showed variable clasping behavior showed pain and ate and drank very little	Compulsive behavior,Reduced oral intake
1992: Increasing restlessness and compulsive movement	Compulsive behavior,Restlessness
#ERROR!	Concentration problems
#ERROR!	Concentration problems
1/4: the patient had many lapses in consciousness; she was easily distracted she had a hard time when over-stimulated	Concentration problems
1998: Psychological examination showed that patient had a reduced concentration	Concentration problems
7-7: The patients concentration deteriorated: it was difficult to keep her attention	Concentration problems
Attention and concentration fluctuated	Concentration problems
Attention and concentration tasks were badly performed	Concentration problems
Attention and concentration were reduced	Concentration problems
Attention could be drawn but was hard to keep	Concentration problems
Attention could difficult being kept	Concentration problems
Attention was difficult to draw and keep	Concentration problems
Attention was difficult to keep	Concentration problems
Attention was easily drawn but difficult to keep	Concentration problems
Attention was easy to get but difficult to keep	Concentration problems
Concentration decreased	Concentration problems
Concentration was impaired	Concentration problems
Concentration was moderate the patient was easily distracted	Concentration problems
Consciousness was somnolent attention and concentration disturbed	Concentration problems
Directed attention is variable divided attention is disturbed	Concentration problems
Divided attention was reduced	Concentration problems
Examination showed lucid consciousness and attention could be drawn but not kept	Concentration problems
Exploring psychiatric examination showed attention could be drawn but difficult to keep	Concentration problems
He had problems focusing and was nauseous	Concentration problems
He was cooperative but had problems with concentration	Concentration problems
Her attention and concentration were disturbed	Concentration problems
Her consciousness was clear it was easy to catch her attention but only for a very short time	Concentration problems
His attention was variably impaired	Concentration problems
In July the patient reported difficulty with attention and concentration	Concentration problems
It started with concentration problems after cataract operation in 2000	Concentration problems
It was difficult for the patient to pay attention	Concentration problems
March Psycological examination: attention was reasonable devided attention moderate	Concentration problems
Patient experienced problems with attention and concentration	Concentration problems
Patient was having problems concentrating	Concentration problems
Paying attention during conversations cost him a great deal of energy	Concentration problems
She had almost no attention-span anymore but loved animals and her picture-album	Concentration problems
She had difficulties being concentrated	Concentration problems
Speech was fairly normal but patient lost track of the subject quite easily	Concentration problems
The attention disturbance had increased	Concentration problems
The concentration and attention of the patient were variable and limited	Concentration problems
The consciousness was lucid attention was easily disturbed by distraction	Concentration problems
The patient was easily distracted and liked to talk about other topics than her ilness	Concentration problems
The patient was lucid although the patient had difficulties concentrating	Concentration problems
The patients consciousness varied and her attention was limited	Concentration problems
He suffered from restlessness agitation loss of concentration and crying fits	Concentration problems,Agitation,Restlessness
He had also complaints of loss of interest apathy and difficulty with concentration	Concentration problems,Apathy / inertia
In October the patient reported difficulty with concentration apathy daytime sleepiness and severe feeling of cold most pronounced in the right side of her body	Concentration problems,Apathy / inertia,Sleep disturbances
In November she complained about progressive depression with reduced concentration and loneliness	Concentration problems,Depressed mood
She felt depressed could not concentrate did not have the energy to wash herself she ate little and did not do any shopping	Concentration problems,Depressed mood,Reduced oral intake,Help in ADL
2009: In January the patient reported a depressive mood concentration problems and having troubles sleeping (insomnia)	Concentration problems,Depressed mood,Sleep disturbances
In September patient was quickly distracted and showed impulsive behavior	Concentration problems,Disinhibition
Her concentration span was short her memory was unimpaired and she was able to communicate without problems unless she was hearing voices in her head	Concentration problems,Hallucinations
2007: In March the headaches continued and patient had problems with concentrating	Concentration problems,Headache / migraine
The patient lost his ability to take initiative as well as keeping his focus	Concentration problems,Lack of initiative
2004: In May the patients wife reported difficulty with concentration sleeping problems preoccupation with details and lack of empathy since about 4 years	Concentration problems,Loss_of_sympathy_empathy,Compulsive behavior,Sleep disturbances
In March Neuropsychological testing was tried but she had a short concentration span was restless and left the testroom frequently	Concentration problems,Restlessness
Patient was restless and easily distracted	Concentration problems,Restlessness
Insomnia led to attention problems	Concentration problems,Sleep disturbances
It was difficult for him to fall asleep and to concentrate	Concentration problems,Sleep disturbances
Concentration problems due to work-related stress was concluded	Concentration problems,Stress
In November the patient experienced stress and concentration problems	Concentration problems,Stress
She also reported blurred vision and difficulty to focus	Concentration problems,Visual problems
He started to confabulate	Confabulations
The nursing home staff thought that he may be confabulating	Confabulations
The patient confabulated a lot	Confabulations
The patient was slightly confabulating	Confabulations
Patient confabulated and had aphasia	Confabulations,Aphasia
She perseverated and confabulated	Confabulations,Compulsive behavior
The patient confabulated and perseverated	Confabulations,Compulsive behavior
The patient perseverated and confabulated	Confabulations,Compulsive behavior
The patient was confabulating and persevering	Confabulations,Compulsive behavior
Concentration problems had progressed and perseveration and confabulation were also evident	Confabulations,Concentration problems,Compulsive behavior
He confabulated he was slightly dysartric but he was lucid	Confabulations,Dysarthria
Her thinking was coherent she perseverated and confabulated	Confabulations,Impaired comprehension,Compulsive behavior
Information processing was delayed and he showed perseveration and confabulation	Confabulations,Impaired comprehension,Compulsive behavior
He perseverated had echolalia and he confabulated	Confabulations,Language impairment,Compulsive behavior
Patient confabulated and a normal conversation was no longer possible due to a limited understanding of spoken language in combination with reduced linguistic skills	Confabulations,Language impairment,Impaired comprehension,Communication problems
Most symptoms such as trouble finding words perseverances and confabulations seemed to indicate that a frontal function disorder was the cause of this	Confabulations,Wordfinding problems,Compulsive behavior
1994: The patient had a short period with confusion in June (TIA?)	Confusion
1994: The patient was confused (TIA?) urinary tract infection was found	Confusion
1995: May: The patient was admitted in the hospital because of a relapse of a period with confusion	Confusion
2000: In April she seemed confused because she asked for discontinuation of cardiac pacemaker treatment	Confusion
2007: In January patient was more confused	Confusion
2013: In May she was confused Amantadine doses was reduced	Confusion
2015: In March the patient suffered from urinary tract infection and confusion	Confusion
After this he was confused	Confusion
At the moment of the interview patient was less confused and more relaxed	Confusion
Before the confusion she always felt a strange pulling sensation ascending from the gastric area	Confusion
Confusion had increased	Confusion
Consciousness was clear with moments of confusion	Confusion
During the day as well as during the night she was variably confused	Confusion
He seemed confused	Confusion
He suffered moments of confusion	Confusion
He was confused and he hit people	Confusion
He was often confused or showed angry behavior	Confusion
Her thoughts were very confused	Confusion
In August patient was confused by relapsed UTI	Confusion
In December she was confused	Confusion
In January patient became more confused	Confusion
In July Pregabalin was lowered due to somnolence and confusion	Confusion
In June patients wife thought he was more confused than before	Confusion
In March the confusion and aimlessness was observed	Confusion
In November patient was confused	Confusion
In November patient was variably confused	Confusion
March: Patient suffered from fever cough vomiting and confusion	Confusion
May: the patient was a little sicker and more confused than usual	Confusion
NOVEMBER: The patient was confused and negative about his situation	Confusion
OCTOBER: The patient was increasingly confused	Confusion
One week later the patient fell was confused possible confusion prior to fall due to haloperidol	Confusion
Patient complained about confusion due to Tiopropium	Confusion
Patient had fever and was confused by urinary tract infection	Confusion
Patient was confused and had a yellow skin	Confusion
Patient was confused and took the medication of her husband	Confusion
Patient was confused during the night	Confusion
Patient was variable adequate and confused	Confusion
Patient was variably confused	Confusion
Patient was variably confused	Confusion
Physical examination: patient looked her age RR 150/80 pulse 72/min weight 55kg many hematomas on skin Psychiatric examination: Confused	Confusion
Pipamperon was prescribed for the confusedness	Confusion
She had episodes of confusion	Confusion
She said that sometimes she was confused; she was not happy but neither unhappy somewhere in between	Confusion
She was confused sometimes she looked pale	Confusion
She was very confused and talked a lot	Confusion
Since his fall in January he was confused and did not know how to get in and out of bed anymore	Confusion
Since than she had short periods of confusion during the night opproximately once or twice a month for one or two days	Confusion
Sometimes he was confused and didnt know how things worked anymore	Confusion
The confusedness increased and Pipamperon was replaced by Haloperidol	Confusion
The patient claimed this made him feel more confused yet again	Confusion
The patient reportedly stopped using all his medication as he felt it made him more confused	Confusion
The patient showed an increasingly confused behaviour	Confusion
The patient was a little confused after the operation but this got normal again	Confusion
The patient was a little confused after the operation but this got normal again	Confusion
The patient was a little confused but had no neurological drop out	Confusion
The patients general psychiatric condition was dull and confused	Confusion
Thinking seemed to be confused	Confusion
This month the patient was often very confused	Confusion
When the medication was stopped the patient got clearer but also more confused	Confusion
When the patient was confused she tended to walk away	Confusion
In December she was observed with alcohol abuse aggressive behavior falling asleep while smoking and increased confusion	Confusion,Aggressive behavior
September: the patients daughter explained that the patient was confused and agressive	Confusion,Aggressive behavior
Episodes of confusion restlessness and aggressive attempts was observed	Confusion,Aggressive behavior,Restlessness
He was observed with increasing restlessness confusion and aggressive responses	Confusion,Aggressive behavior,Restlessness
After admittance the patient became gradually more agitated and confused	Confusion,Agitation
In July patients confusion and agitation considerably increased	Confusion,Agitation
In September patient was agitated and confused	Confusion,Agitation
Sometimes she was confused and agitated	Confusion,Agitation
Variable agitation and confusion was observed	Confusion,Agitation
2005: In March the patient was nervous and confused	Confusion,Anxiety
In October the patient reported confused thinking and was afraid of others	Confusion,Anxiety
Patient was quickly confused and panicked easily	Confusion,Anxiety
She appeared anxious and confused	Confusion,Anxiety
Anxiety and confusion and visual hallucinations increased	Confusion,Anxiety,Hallucinations
The patient was confused apathetic and showed unstable affect	Confusion,Apathy / inertia,Changed moods or emotions
In June patient was agitated and variably confused and apraxic	Confusion,Apraxia,Agitation
He showed variable confusedness hallucinations and apraxia	Confusion,Apraxia,Hallucinations
1992: She was increasingly confused and recalcitrant on approach and needed too much attention	Confusion,Changed behavior/personality
In November he experienced frequent episodes of disordered and confused behavior and developed pneumonia	Confusion,Changed behavior/personality
Since February 2006 patient had intermittent periods of lucid and confused behaviour	Confusion,Changed behavior/personality
In November she was observed with confusion chaotic behavior tension and depressed mood	Confusion,Changed behavior/personality,Depressed mood
On further questioning about confusion the patient could not explain what she meant exactly and got very emotional	Confusion,Changed moods or emotions
Patient became very confused showed motoric unrest and agitation especially during the night and communication was not possible	Confusion,Communication problems,Agitation,Restlessness
2008: In February patient was confused and had compulsive thoughts	Confusion,Compulsive behavior
November: The months after the confusion in May there was a rapid deterioration of the situation	Confusion,Declined / deteriorated health
He was continuously delirious confused and showed plucking behavior	Confusion,Delirium
In October patient was more confused and delirious possibly as a result of the medication and multiple painkillers	Confusion,Delirium
She fell possibly due to confusion/delirium that could have been caused by a urinary tract infection or side-effects of oxycodone while in a palliative stage of her illness	Confusion,Delirium
At admittance she was confused and had delusions	Confusion,Delusions
Some confusion occurred with delusions	Confusion,Delusions
Patient was confused and depressive	Confusion,Depressed mood
In December the patient was willingly admitted to a center for geriatric psychiatry due to depressive complaints and confusion after the spinal fracture	Confusion,Depressed mood,Psychiatric admissions
After placement of a gamma-nail for his fractured hip patient was drowsy and confused	Confusion,Fatique
She was sometimes drowsey and confused	Confusion,Fatique
2007: In October Rivastigmine dosage was reduced because of persisting confusion and hallucinations	Confusion,Hallucinations
2008: In February the patient experienced hallucinations in the morning and one episode of confusion	Confusion,Hallucinations
Hallucinations decreased but the patient was frequently confused	Confusion,Hallucinations
Rivastigmine was prescribed because of visual hallucinations and confusedness	Confusion,Hallucinations
He suffered from day-night rhythm disturbances visual hallucinations increased confusion and drowsiness	Confusion,Hallucinations,Day/night rhythm disturbances,Fatique
He was found to be in a confused state experienced hallucinations and delusions and went outside at night	Confusion,Hallucinations,Delusions
He also complained of headaches and feeling confused	Confusion,Headache / migraine
2005: In January patient suddenly started to babble and was confused	Confusion,Impaired comprehension
The patient became incontinent more confused and she understood less	Confusion,Impaired comprehension,Urinary incontinence
During these episodes the patient could not speak clearly and seemed to be a bit confused	Confusion,Language impairment
Speaking was incoherent and confused	Confusion,Language impairment
One night in May the patient suddenly became confused and made a mess of her house	Confusion,Loss of decorum
Patient was confused and neglected her personal care	Confusion,Loss of decorum
He was observed with hallucinations severe suspiciousness a paradoxical effect on Mirtazapine treatment and variable level of confusion	Confusion,Paranoia and suspiciousness,Hallucinations
He was restless and confused during the night and there was risk of falling	Confusion,Restlessness
In April she suffered from persistent urinary tract infection with restlessness and confusion	Confusion,Restlessness
The patient was restless and confused	Confusion,Restlessness
A cousin of the patient reported confusion and nocturnal restlessness since 15 month but his condition had deteriorated since the beginning of 2016	Confusion,Restlessness,Declined / deteriorated health
Patient was more confused and had more word finding problems	Confusion,Wordfinding problems
#ERROR!	Constipation
1977: From 77 on patient had periods of relapsing constipation	Constipation
1977: Patient suffered for long-time relapsing periods of alternating diarrhoea and constipation which had aggravated during the preceding 6 months	Constipation
1978: From 77 on patient had periods of relapsing constipation	Constipation
1978: From 77 on patient had periods of relapsing constipation	Constipation
1979: From 77 on patient had periods of relapsing constipation	Constipation
1980: From 77 on patient had periods of relapsing constipation	Constipation
1981: From 77 on patient had periods of relapsing constipation	Constipation
1982: From 77 on patient had periods of relapsing constipation	Constipation
1983: From 77 on patient had periods of relapsing constipation	Constipation
1984: From 77 on patient had periods of relapsing constipation	Constipation
1984: Recurrent obstipation with abdominal cramps: spastic colon with diverticulosis	Constipation
1985: From 77 on patient had periods of relapsing constipation	Constipation
1986: From 77 on patient had periods of relapsing constipation	Constipation
1987: From 77 on patient had periods of relapsing constipation	Constipation
1988: From 77 on patient had periods of relapsing constipation	Constipation
1988: The patient visited a gastroenterologist because of difficulties with defecation which already existed for several years	Constipation
1989: Chronic obstipation haemarroidectomia	Constipation
1989: From 77 on patient had periods of relapsing constipation	Constipation
1990: From 77 on patient had periods of relapsing constipation	Constipation
1990: The patient had complaints of constipation and a spastic colon	Constipation
1991: From 77 on patient had periods of relapsing constipation	Constipation
1991: Obstipation problems	Constipation
1991: The patients stamina and volume of voice declined obstipation for a period of a week was found treated with Duphalac	Constipation
1992: Defecation problems treated with Duphalac	Constipation
1992: From 77 on patient had periods of relapsing constipation	Constipation
1993: From 77 on patient had periods of relapsing constipation	Constipation
1994: Chronic obstipation Tegretol was given for facial pain	Constipation
1994: From 77 on patient had periods of relapsing constipation	Constipation
1995: From 77 on patient had periods of relapsing constipation	Constipation
1996: From 77 on patient had periods of relapsing constipation	Constipation
1996: In December patient had a long history of constipation and was diagnosed with coprostasis	Constipation
1997: From 77 on patient had periods of relapsing constipation	Constipation
1997: June: She was seriously ill but recovered fairly well suffered from constipation	Constipation
1998: From 77 on patient had periods of relapsing constipation	Constipation
1999: Constipation	Constipation
1999: From 77 on patient had periods of relapsing constipation	Constipation
1999: In February patient developed an ileus after a long time of obstipation and coprostasis	Constipation
2000: From 77 on patient had periods of relapsing constipation	Constipation
2001: From 77 on patient had periods of relapsing constipation	Constipation
2001: In March the patient suffered from constipation	Constipation
2002: From 77 on patient had periods of relapsing constipation	Constipation
2003: From 77 on patient had periods of relapsing constipation	Constipation
2003: The patient had constipation and was treated with laxatives	Constipation
2004: From 77 on patient had periods of relapsing constipation	Constipation
2004: In February patient was constipated	Constipation
2005: From 77 on patient had periods of relapsing constipation	Constipation
2006: From 77 on patient had periods of relapsing constipation	Constipation
2007: From 77 on patient had periods of relapsing constipation	Constipation
2007: In February patients defecation pattern changed	Constipation
2007: In June patients diabetes was badly controlled and she was constipated	Constipation
2008: In February patient was constipated	Constipation
2009: In February patient was hospitalized with constipation	Constipation
2014: In January constipation was reported	Constipation
28/9: difficulties with defecation	Constipation
A percutaneous endoscopic gastronomic tube was placed in order to deliver medication because of severe constipation	Constipation
A subileus due to constipation was suspected	Constipation
A week before admission: sudden pain low in the back (treated with Brufen) deterioration a few days later vomitting with a black aspect (treated with Losec and Tramal) constant dyspnea and coughing of yellow sputum no fever troublesome defaecation: no melaena	Constipation
At this time the patient had severe problems with his defeacation	Constipation
August: the patient was obstipated	Constipation
Conclusion: chronic obstipation	Constipation
Constipation	Constipation
Constipation	Constipation
Constipation	Constipation
Constipation	Constipation
Constipation	Constipation
Constipation	Constipation
Constipation	Constipation
Constipation relapsed	Constipation
Constipation treated with macrogol/elektrolytes and later a klysma	Constipation
Constipation was a major problem	Constipation
Constipation was a serious problem for which she used lactuloses and Natriumlaurylsulfoacetaat/natriumcitraat/sorbitol-enemas	Constipation
Constipation was assumed	Constipation
Constipation was concluded	Constipation
Constipation was mentioned	Constipation
Constipation was present	Constipation
Constipation was problematic	Constipation
Constipation.	Constipation
Coprostasis by an outlet-syndrome was found	Constipation
Crepitations were heard she suffered from obstipation	Constipation
December: Obstipation problems	Constipation
December: the patient showed complaints of constipation	Constipation
December: the patient was obstipated and had diarrhea after several days	Constipation
Defecation problems were treated with Bisacodyl	Constipation
Examination showed constipation	Constipation
FEBRUARY: The patient had severe obstipation	Constipation
February: the patient was obstipated	Constipation
February: the patient was obstipated	Constipation
Fentanyl plaster was stopped because of constipation	Constipation
Ferrofumarate was stopped and bisacodyl was prescribed	Constipation
He complained about constipation and prostatism	Constipation
He had complaints of constipation	Constipation
He suffered from constipation	Constipation
He tended toward constipation	Constipation
He was constipated	Constipation
He was constipated and the urinary tract infection relapsed	Constipation
Hospitalized from 13-18th of July due to coprostasis with vomitting	Constipation
In addition patient suffered from chronic Prostatitis constipation and Vitamin-D deficiency	Constipation
In April patient was constipated	Constipation
In April patient was constipated	Constipation
In August she suffered from constipation and urinary tract infection	Constipation
In December patient was constipated	Constipation
In December pneumonia urinary tract infection and constipation was of concern	Constipation
In December she reported constipation	Constipation
In July Macrogol Electrolytes and Lactulose was prescribed for constipation	Constipation
In July obstipation with coprostasis was diagnosed	Constipation
In July patient had progressive constipation by dysfunction in the anorectal area	Constipation
In July the patient suffered from constipation	Constipation
In June she suffered from constipation	Constipation
In March patient was constipated	Constipation
In March patient was constipated and in between incontinent for feces	Constipation
In November she complained about constipation	Constipation
In October patient had a chronic urinary tract infection and constipation	Constipation
In October patient was seen in connection with constipation	Constipation
In October she complained about constipation and shortness of breath	Constipation
In September patient received a colon stoma and rectosigmoid resectioning because of slow transit constipation	Constipation
In September the patient stopped apomorphine because of obstipation and insufficient effect	Constipation
JUNE: The patient complained about a difficult defeacation with loss of blood	Constipation
Laxation and clysma wre given two times a week	Constipation
May: the patient complained about obstipation	Constipation
May: the patients defecation was a bit better	Constipation
November: Bisacodyl was given because of obstipation	Constipation
Obstipation was treated with Macrogol and Electrolytes	Constipation
Past: - Obstipation	Constipation
Patient also suffered from constipation	Constipation
Patient was constipated	Constipation
Patient was constipated	Constipation
Patient was constipated	Constipation
Patient was constipated and suffered from a urinary tract infection	Constipation
Post- surgery she complained about constipation	Constipation
Probably caused by vasovagal reaction to defecation	Constipation
Recurrent cystitis and defeacation problems were found	Constipation
September 20/9: constipation redness on buttocks	Constipation
September: patient would have been problemmed by constipation for years	Constipation
September: The patients defecation was hard and magnesiumhydroxide was prescribed	Constipation
She also suffered constipation	Constipation
She had abdominal pain together with constipation	Constipation
She had constipation and varices plus ankle edema	Constipation
She had obstipation which responded to treatment	Constipation
She suffered from chronic constipation, for which she was treated with several laxatives.	Constipation
She suffered from constipation	Constipation
She suffered from constipation and a urinary tract infection for which she received respectively lactulose and Co-trimoxazol	Constipation
She suffered from constipation possibly caused by the Fentanyl	Constipation
She suffered from obstipation and thin defecation	Constipation
She used Lactulose for constipation	Constipation
She was constipated	Constipation
She was constipated	Constipation
She was hospitalized and treated for constipation and urinary tract infection	Constipation
She was known with alternating diarrhea and constipation	Constipation
She was obstipated	Constipation
She was variably constipated	Constipation
The complaints were probably due to constipation possibly based on a spastic colon	Constipation
The constipation was a problem until she passed away	Constipation
The defaecation pattern went from 1x per day to 1x per 2-4 days	Constipation
The patient complained about difficulties with defaecating as well	Constipation
The patient defaecated two times one time hard faeces one time soft faeces black because of iron pills	Constipation
The patient got obstipated	Constipation
The patient got obstipated	Constipation
The patient had a painful anus with painful defaecation	Constipation
The patient had abdominal complaints and constipation; treated with MgO and clysters	Constipation
The patient had also complained of severe obstipation but hte probe feeding went well	Constipation
The patient had only small and irregular amounts of defecation	Constipation
The patient received Bisacodyl for obstipation	Constipation
The patient was obstipated and was treated with a microlax clyster	Constipation
The patients defaecation was hard	Constipation
Tractus anamnesis showed chronic obstipation and recurrent urinary tract infections	Constipation
2014: In June it was reported that the patient suffered from obstipation and that the patient was extremely tired throughout the day	Constipation,Fatique
The patient complained about general malaise weight loss and painful defaecation	Constipation,Fatique,Weight loss
In November patient had a seizure possibly in relation to defecation	Constipation,Seizures
2009: In October the patient reported problems with swallowing and obstipation	Constipation,Swallowing problems / dysphagia
In July a PEG- tube was placed because of progressive swallowing problems and constipation	Constipation,Swallowing problems / dysphagia
He had lost weight and he had an altered defecation pattern	Constipation,Weight loss
1986: December: daycare was requested for the patient	Day care
1987: March: the patient was seen by the daycare centre to evaluate the request	Day care
1998: January: the patient was placed on a list for psychogeriatric daycare	Day care
1998: October: The patient started visiting the day-care program of a nursing home 3 days a week to relieve his wife	Day care
2001: JUNE: The patient started with a daycare program	Day care
2010: In January the patient attended ambulatory day care	Day care
2011: In February the patient attended day care	Day care
2015: In January the patient attended geriatric day care one day per week	Day care
AUGUST: The patient started with a daycare program	Day care
Day care and guidance from psychiatric nurses was extended	Day care
Daycare was advised for this patient to relieve her husband	Day care
[truncated: 16,919 more rows]

## Sheet: S4 Clinical Disease Trajectorie
Supplementary Table 4: Clinical disease trajectories for 2,887 donors, including how many years before death each entry occurred.
Note: Donors for which no signs and symptoms were scored were excluded from this table. This is often the case for donors from the control group.
DonorID	Years before death	Signs and symptoms
NND 52-ZCM	15	Dementia
NND 52-ZCM	5	Dementia, Aphasia, Apraxias, Unable to concentrate, Admission to nursing home
NND 52-ZCM	0	Dementia, Admission to nursing home
NND 21-YVP	6	Forgetful
NND 21-YVP	4	Sleep disturbances
NND 21-YVP	3	Dementia, Memory impairment, Forgetful, Verbal impairment, Executive dysfunction, Delusions, Sleep disturbances
NND 21-YVP	2	Dementia, Memory impairment, Executive dysfunction, Anxiety, Depressed mood, Hallucinations, Delusions, Activities of daily living impaired
NND 21-YVP	1	Memory impairment, Anomia, Executive dysfunction, Unable to concentrate, Aggressive behavior, Anxiety, Depressed mood, Hallucinations, Delusions, Sleep disturbances, Urinary incontinence, General health deterioration, Admission to nursing home
NND 21-YVP	0	Markedly reduced dietary intake
NND 83-SSQ	Unknown	Amnesia
NND 83-SSQ	5	Dementia, Disorientation, Confusion, Apathy, Activities of daily living impaired, Admission to nursing home
NND 40-ZTD	15	Memory impairment, Poor short-term memory, Anomia, Dysarthria
NND 40-ZTD	12	Muscle weakness, Expressionless face, Dysarthria
NND 40-ZTD	10	Parkinsonism, Bradykinesia, Muscle rigidity, Dementia, Poor short-term memory, Dysarthria
NND 40-ZTD	7	Parkinsonism, Muscle rigidity, Loss of coordination, Memory impairment, Disorientation, Dysarthria
NND 40-ZTD	6	Parkinsonism, Bradykinesia, Muscle rigidity, Impaired mobility, Aggressive behavior
NND 40-ZTD	5	Activities of daily living impaired, Admission to nursing home
NND 40-ZTD	1	Parkinsonism, Tremor, Muscle rigidity, Memory impairment, Disorientation, Wandering behavior, Communication impairment, Executive dysfunction, Social disinihibition, Socially inappropriate behavior, Apathy, Restlessness, Activities of daily living impaired
NND 40-ZTD	0	Parkinsonism, Tremor, Muscle rigidity, Memory impairment, Disorientation, Wandering behavior, Communication impairment, Executive dysfunction, Social disinihibition, Socially inappropriate behavior, Apathy, Restlessness, General health deterioration, Activities of daily living impaired
NND 43-YAH	6	Equilibration disorder, Frequent falls, Dementia, Memory impairment, Forgetful, Poor short-term memory, Agnosia, Confabulation, Disorientation, Wandering behavior, Executive dysfunction, Unable to concentrate, Compulsive behavior, Anxiety, Depressed mood, Paranoia, Restlessness, Activities of daily living impaired, Admission to nursing home
NND 43-YAH	5	Anosognosia, Façade behavior, Forgetful, Disorientation, Wandering behavior, Confusion, Anomia, Verbal impairment, Socially inappropriate behavior, Depressed mood, Sleep disturbances, Restlessness, Constipation, Fatigue, General health deterioration, Activities of daily living impaired
NND 43-YAH	4	Impaired mobility, Agnosia, Disorientation, Confusion, Anomia, Verbal impairment, Communication impairment, Apraxias, Socially inappropriate behavior, Compulsive behavior, Paranoia, Restlessness, Urinary incontinence, General health deterioration, Activities of daily living impaired
NND 43-YAH	3	Frequent falls, Impaired mobility, Socially inappropriate behavior
NND 43-YAH	2	Positive sensory symptoms, Frequent falls, Impaired mobility, Depressed mood
NND 43-YAH	1	Apraxias, Restlessness
NND 43-YAH	0	Impaired mobility, General health deterioration
NND 34-MUS	9	Dementia, Memory impairment, Poor short-term memory, Anxiety, Depressed mood, Paranoia, Fatigue
NND 34-MUS	5	Dementia, Activities of daily living impaired
NND 34-MUS	4	Admission to nursing home
NND 34-MUS	0	Memory impairment, Poor short-term memory, Disorientation, Admission to nursing home
NND 53-PMQ	21	Memory impairment, Amnesia, Forgetful
NND 53-PMQ	20	Memory impairment, Amnesia, Poor short-term memory, Disorientation, Verbal impairment, Apathy, Markedly reduced dietary intake
NND 53-PMQ	17	Memory impairment, Forgetful, Poor short-term memory, Disorientation
NND 53-PMQ	16	Dementia, Memory impairment
NND 53-PMQ	14	Amnesia, General health deterioration
NND 53-PMQ	13	Memory impairment, Sleep disturbances
NND 53-PMQ	11	Dementia, Amnesia, Aphasia, Aggressive behavior, Sleep disturbances, Admission to nursing home
NND 53-PMQ	3	Agitation, Aggressive behavior, Delirium
NND 53-PMQ	2	Markedly reduced dietary intake
NND 75-EPL	9	Visual impairment
NND 75-EPL	8	Dementia, Forgetful, Anxiety, Depressed mood, Paranoia, Restlessness, Seizures, Activities of daily living impaired
NND 75-EPL	7	Apathy, Compulsive behavior, Anxiety, Depressed mood, Activities of daily living impaired
NND 75-EPL	6	Hyperreflexia and other pathological reflexes, Anosognosia, Memory impairment, Disorientation, Confusion, Anxiety, Urinary incontinence, Admission to nursing home
NND 75-EPL	5	Impaired mobility, Changed moods or emotions, Anxiety
NND 75-EPL	4	Anxiety, Seizures
NND 75-EPL	3	Anomia, Sleep disorders, circadian rhythm
NND 75-EPL	2	Dementia, Executive dysfunction, Aggressive behavior, Anxiety, Paranoia
NND 75-EPL	1	Muscle rigidity, Dementia, Changed moods or emotions, Depressed mood
NND 75-EPL	0	Muscle weakness, Constipation
NND 01-BHN	12	Dementia, Disorientation, Unable to concentrate, Paranoia, Activities of daily living impaired
NND 01-BHN	8	Depressed mood, Admission to nursing home
NND 67-RNR	Unknown	Dementia
NND 67-RNR	0	Muscle weakness, Dementia, Aphasia, Hallucinations, General health deterioration
NND 29-SWS	8	Dementia, Memory impairment
NND 29-SWS	3	Anosognosia, Apathy, Activities of daily living impaired, Day care, medical
NND 29-SWS	2	Dementia, Agnosia, Socially inappropriate behavior, Apathy, Aggressive behavior
NND 29-SWS	1	Bradykinesia, Dementia, Bradyphrenia, Memory impairment, Agnosia, Confabulation, Disorientation, Wandering behavior, Anomia, Verbal impairment, Communication impairment, Unable to concentrate, Social disinihibition, Socially inappropriate behavior, Apathy, Agitation, Aggressive behavior, Anxiety, Depressed mood, Sleep disorders, circadian rhythm, Sleep disturbances, Restlessness, Urinary incontin…
NND 29-SWS	0	Agitation, Aggressive behavior, Anxiety, Hallucinations, Restlessness, Fatigue, Markedly reduced dietary intake
NND 28-PMH	8	Agitation, Fatigue
NND 28-PMH	7	Agnosia, Agitation, Sleep disorders, circadian rhythm, Restlessness, Fatigue
NND 28-PMH	6	Muscle spasticity, Anosognosia, Communication impairment, Anxiety, Sleep disorders, circadian rhythm, Sleep disturbances, Restlessness, Fatigue
NND 28-PMH	5	Agitation, Fatigue, General health deterioration, Activities of daily living impaired
NND 28-PMH	4	Agitation, Fatigue
NND 28-PMH	3	Fatigue, Admission to nursing home
NND 28-PMH	2	Muscle rigidity, Urinary incontinence, Swallowing problem
NND 28-PMH	1	Compulsive behavior, General health deterioration, Weight loss, Markedly reduced dietary intake
NND 28-PMH	0	Muscle spasticity, Muscle rigidity, Agitation, Anxiety, Sleep disturbances, Swallowing problem, Seizures, Fatigue, Activities of daily living impaired
NND 10-EGU	7	Expressionless face, Impaired mobility, Dementia, Memory impairment, Disorientation, Socially inappropriate behavior, Apathy, Compulsive behavior, Sleep disturbances, Urinary incontinence, Activities of daily living impaired, Admission to nursing home
NND 10-EGU	0	Cachexia, Markedly reduced dietary intake
NND 27-KTX	25	Positive sensory symptoms, Negative sensory symptoms, Headache
NND 27-KTX	23	Positive sensory symptoms
NND 27-KTX	14	Dementia, Anosognosia, Memory impairment, Forgetful, Poor short-term memory, Confabulation, Disorientation, Apraxias, Unable to concentrate, Socially inappropriate behavior, Feeling suicidal
NND 27-KTX	12	Dementia, Anosognosia, Day care, medical
NND 27-KTX	11	Equilibration disorder, Frequent falls, Impaired mobility, Anosognosia, Memory impairment, Poor short-term memory, Disorientation, Communication impairment, Socially inappropriate behavior, Compulsive behavior, Changed moods or emotions, Anxiety, Restlessness, Activities of daily living impaired, Admission to nursing home
NND 27-KTX	9	Confusion
NND 27-KTX	8	Impaired mobility, Swallowing problem
NND 27-KTX	7	Impaired mobility, Fatigue
NND 27-KTX	6	Impaired mobility, Disorientation, Swallowing problem
NND 27-KTX	3	Apathy
NND 27-KTX	2	Dementia, Delusions
NND 27-KTX	0	Dementia, General health deterioration, Cachexia, Markedly reduced dietary intake, Activities of daily living impaired
NND 88-SCS	22	Amnesia
NND 88-SCS	19	Memory impairment, Amnesia, Poor short-term memory, Disorientation, Executive dysfunction
NND 88-SCS	18	Dementia, Memory impairment
NND 88-SCS	17	Memory impairment, Disorientation, Day care, medical
NND 88-SCS	16	Memory impairment, Disorientation, Compulsive behavior
NND 88-SCS	7	Swallowing problem
NND 88-SCS	6	Memory impairment, Socially inappropriate behavior, Apathy, Compulsive behavior
NND 88-SCS	4	Headache
NND 16-TDH	Unknown	Dementia
NND 16-TDH	8	Dementia, Weight loss, Activities of daily living impaired
NND 16-TDH	7	Dementia, Memory impairment, Poor short-term memory, Disorientation, Wandering behavior, Paranoia, Delusions, Visual impairment, Urinary incontinence, Seizures, Admission to nursing home
NND 16-TDH	5	Depressed mood, Visual impairment
NND 16-TDH	4	Bradyphrenia, Poor short-term memory, Disorientation, Visual impairment
NND 16-TDH	2	Seizures, Weight loss
NND 16-TDH	1	Changed moods or emotions
NND 16-TDH	0	Weight loss, Markedly reduced dietary intake
NND 87-BDZ	15	Amnesia
NND 87-BDZ	6	Impaired mobility, Amnesia, Disorientation, Psychosis, Hallucinations, Admission to nursing home
NND 16-XYK	5	Muscle rigidity, Vertigo, Loss of coordination, Memory impairment, Constipation
NND 16-XYK	4	Hyperreflexia and other pathological reflexes, Vertigo, Equilibration disorder, Dementia, Memory impairment, Poor short-term memory, Disorientation, Verbal impairment, Changed moods or emotions, Anxiety, Depressed mood, Swallowing problem
NND 16-XYK	3	Vertigo, Dementia, Changed moods or emotions, Agitation, Anxiety, Depressed mood, Delirium
NND 16-XYK	2	Memory impairment, Disorientation, Changed moods or emotions, Restlessness
NND 16-XYK	1	Dementia, Anosognosia, Memory impairment, Poor short-term memory, Disorientation, Executive dysfunction, General health deterioration
NND 16-XYK	0	Socially inappropriate behavior, Agitation, Urinary incontinence, General health deterioration
NND 68-WSF	3	Dementia, Anosognosia, Memory impairment, Amnesia, Forgetful, Apathy, Aggressive behavior, Stress, Anxiety, Depressed mood, Activities of daily living impaired, Day care, medical
NND 68-WSF	2	Dementia, Memory impairment, Agnosia, Disorientation, Confusion, Changed moods or emotions, Agitation, Aggressive behavior, Anxiety, Paranoia, Restlessness, Admission to nursing home
NND 68-WSF	1	Bradykinesia, Impaired mobility, Bradyphrenia, Anosognosia, Memory impairment, Socially inappropriate behavior, Compulsive behavior, Changed moods or emotions, Agitation, Aggressive behavior, Restlessness, Visual impairment, Weight loss
NND 68-WSF	0	Bradykinesia, Impaired mobility, Wandering behavior, Verbal impairment, Socially inappropriate behavior, Compulsive behavior, Agitation, Aggressive behavior, Anxiety, Depressed mood, Restlessness, Urinary incontinence, Swallowing problem, Fatigue, Cachexia, Weight loss, Activities of daily living impaired
NND 59-MCC	56	Muscle weakness
NND 59-MCC	15	Dementia, Apraxias, Anxiety, Fatigue
NND 59-MCC	9	Dementia, Façade behavior, Forgetful, Apraxias, Anxiety, Depressed mood, Fatigue
NND 59-MCC	5	Memory impairment, Disorientation, Aphasia, Apraxias, Urinary incontinence, Other urinary problems, Seizures, Activities of daily living impaired
NND 59-MCC	4	Anosognosia, General health deterioration, Day care, medical, Admission to nursing home
NND 59-MCC	3	General health deterioration, Admission to nursing home
NND 59-MCC	2	Dementia, General health deterioration, Weight loss
NND 59-MCC	1	Urinary incontinence, Constipation, Seizures
NND 59-MCC	0	Impaired mobility, Constipation, General health deterioration
NND 89-NTF	Unknown	Hearing problem
NND 89-NTF	12	Dementia
NND 89-NTF	7	Impaired mobility, Communication impairment, Delusions, Activities of daily living impaired
NND 89-NTF	6	Impaired mobility, Communication impairment, Activities of daily living impaired
NND 89-NTF	5	Impaired mobility, Communication impairment, Activities of daily living impaired
NND 89-NTF	4	Impaired mobility, Communication impairment, Activities of daily living impaired
NND 89-NTF	3	Impaired mobility, Communication impairment, Activities of daily living impaired
NND 89-NTF	2	Impaired mobility, Communication impairment, Activities of daily living impaired
NND 89-NTF	1	Impaired mobility, Anosognosia, Communication impairment, Anxiety, Psychosis, Activities of daily living impaired
NND 89-NTF	0	Impaired mobility, Anosognosia, Communication impairment, Socially inappropriate behavior, Anxiety, Psychosis, Restlessness, Markedly reduced dietary intake, Activities of daily living impaired
NND 59-WRT	10	Other urinary problems
NND 59-WRT	7	Muscle weakness
NND 33-XIT	13	Hearing problem, Day care, medical, Admission to nursing home
NND 33-XIT	9	Dementia
NND 33-XIT	8	Paranoia, Restlessness, General health deterioration, Admission to nursing home
NND 33-XIT	6	Memory impairment, Disorientation
NND 33-XIT	5	Social disinihibition, Aggressive behavior, Paranoia, Urinary incontinence, Admission to nursing home
NND 33-XIT	4	Dementia, Anosognosia, Memory impairment, Poor short-term memory, Executive dysfunction, Unable to concentrate, Apathy, Admission to nursing home
NND 33-XIT	3	Expressionless face, Decreased (fine) motor skills, Dementia, Changed moods or emotions, Feeling suicidal, Sleep disturbances, Hearing problem, Urinary incontinence, Headache, Markedly reduced dietary intake, Activities of daily living impaired
NND 33-XIT	2	Impaired mobility, Hearing problem, Urinary incontinence, General health deterioration
NND 33-XIT	1	Impaired mobility, Socially inappropriate behavior, Compulsive behavior, Constipation, General health deterioration, Markedly reduced dietary intake
NND 33-XIT	0	Verbal impairment, Sleep disturbances, Constipation, Markedly reduced dietary intake
NND 10-BAI	10	Dementia
NND 10-BAI	5	Fatigue, Admission to nursing home
NND 21-CBS	8	Dementia
NND 21-CBS	1	Impaired mobility, Dementia, Memory impairment, Disorientation, Verbal impairment, Socially inappropriate behavior, Aggressive behavior, Urinary incontinence, Swallowing problem, Weight loss, Activities of daily living impaired, Admission to nursing home
NND 21-CBS	0	Equilibration disorder, Impaired mobility, Dementia, Sleep disturbances, General health deterioration, Weight loss
NND 85-SGD	7	Dementia
NND 85-SGD	1	Dementia, General health deterioration, Cachexia, Admission to nursing home
NND 06-ROB	Unknown	Impaired mobility
NND 06-ROB	10	Forgetful, Unable to concentrate
NND 06-ROB	9	Headache
NND 06-ROB	7	Dementia, Memory impairment, Poor short-term memory, Disorientation, Confusion, Anomia, Verbal impairment, Executive dysfunction, Unable to concentrate, Changed moods or emotions, Aggressive behavior, Anxiety, Depressed mood, Hallucinations, Delirium, Sleep disturbances, Restlessness, Vivid dreaming, Constipation, Weight loss
NND 06-ROB	6	Sleep disturbances, Vivid dreaming
NND 06-ROB	5	Anosognosia, Memory impairment, Poor short-term memory, Disorientation, Verbal impairment, Socially inappropriate behavior, Apathy, Aggressive behavior, Anxiety, Depressed mood, Paranoia, Hallucinations, Restlessness, Urinary incontinence, Constipation, General health deterioration, Activities of daily living impaired, Admission to nursing home
NND 06-ROB	4	Seizures, Markedly reduced dietary intake
NND 06-ROB	3	Aggressive behavior, Restlessness, Constipation, Seizures
NND 06-ROB	2	Changed moods or emotions, Seizures
NND 06-ROB	1	Changed moods or emotions, Aggressive behavior, Seizures
NND 06-ROB	0	Swallowing problem, Seizures, General health deterioration, Markedly reduced dietary intake
NND 02-SYN	29	Stress
NND 02-SYN	13	Depressed mood
NND 02-SYN	5	Dementia, Forgetful, General health deterioration
NND 02-SYN	4	Dementia, Façade behavior, Memory impairment, Poor short-term memory, Confabulation, Disorientation, Anomia
NND 02-SYN	3	Forgetful, Wandering behavior, General health deterioration
NND 02-SYN	2	Admission to nursing home
NND 52-YRF	Unknown	Aggressive behavior
NND 52-YRF	4	Positive sensory symptoms, Vertigo, Nystagmus, Visual impairment, Headache
NND 52-YRF	1	Muscle weakness, Positive sensory symptoms, Bradykinesia, Loss of coordination, Frequent falls, Impaired mobility, Dementia, Anosognosia, Memory impairment, Poor short-term memory, Disorientation, Confusion, Unable to concentrate, Changed moods or emotions, Agitation, Anxiety, Paranoia, Sleep disturbances, Headache
NND 48-TKV	3	Memory impairment, Disorientation, Apathy, Depressed mood
NND 48-TKV	2	Dementia, Anosognosia
NND 48-TKV	1	Dementia, Anosognosia, Confabulation, Disorientation, Wandering behavior, Dysarthria, Compulsive behavior, Changed moods or emotions, Agitation, Aggressive behavior, Anxiety, Paranoia, Sleep disorders, circadian rhythm, Urinary incontinence, Admission to nursing home
NND 48-TKV	0	Muscle weakness, Frequent falls, Impaired mobility, Socially inappropriate behavior, Agitation, Aggressive behavior, Hallucinations, Sleep disorders, circadian rhythm, Restlessness, General health deterioration
NND 88-RLF	3	Frequent falls, Impaired mobility, Dementia, Memory impairment, Anxiety, Hallucinations
NND 88-RLF	2	Dementia, Anosognosia, Memory impairment, Confabulation, Disorientation, Anomia, Executive dysfunction, Unable to concentrate, Social disinihibition, Compulsive behavior, Agitation, Anxiety, Hallucinations, Sleep disturbances, Weight loss
NND 88-RLF	1	Impaired mobility, Confusion, Apraxias, Socially inappropriate behavior, Aggressive behavior, Anxiety, Paranoia, Urinary incontinence
NND 88-RLF	0	General health deterioration
NND 55-SSH	Unknown	Restlessness, Swallowing problem, General health deterioration, Cachexia, Weight loss, Markedly reduced dietary intake
NND 55-SSH	11	Dementia, Memory impairment, Forgetful, Disorientation, Executive dysfunction, Compulsive behavior
NND 55-SSH	10	Dementia, Memory impairment, Poor short-term memory, Disorientation, Unable to concentrate
NND 55-SSH	9	Memory impairment, Apathy, Changed moods or emotions, Activities of daily living impaired
NND 55-SSH	8	Frequent falls, Sleep disturbances
NND 55-SSH	7	Memory impairment
NND 55-SSH	5	Memory impairment, Apraxias, Executive dysfunction, Apathy, Changed moods or emotions
NND 55-SSH	4	Memory impairment, Disorientation, Wandering behavior, Compulsive behavior, Urinary incontinence
NND 55-SSH	3	Parkinsonism, Muscle rigidity, Dementia, Communication impairment, Sleep disturbances, Swallowing problem, Admission to nursing home
NND 55-SSH	2	Parkinsonism, Expressionless face, Bradykinesia, Muscle rigidity, Impaired mobility, Verbal impairment, Socially inappropriate behavior, Swallowing problem, Weight loss
NND 55-SSH	1	Impaired mobility, Activities of daily living impaired
NND 15-OXM	5	Dementia, Anosognosia, Façade behavior, Memory impairment, Disorientation, Agitation, Activities of daily living impaired, Admission to nursing home
NND 15-OXM	4	Muscle weakness, Dysarthria, Swallowing problem
NND 15-OXM	3	Parkinsonism, Constipation
NND 15-OXM	2	Frequent falls, Memory impairment, Amnesia, Confabulation, Disorientation, Dysarthria, Unable to concentrate, Agitation, Aggressive behavior, Paranoia, Headache, Markedly reduced dietary intake, Admission to nursing home
NND 15-OXM	1	Dementia, Socially inappropriate behavior, Restlessness, Swallowing problem, General health deterioration
NND 15-OXM	0	Swallowing problem, Seizures, General health deterioration
NND 56-EYT	9	Constipation, Fatigue
NND 56-EYT	8	Weight loss
NND 56-EYT	5	Muscle weakness, Disorientation, Fatigue
NND 56-EYT	1	Impaired mobility, Dementia, Bradyphrenia, Memory impairment, Disorientation, Changed moods or emotions, Sleep disorders, circadian rhythm, Sleep disturbances, Markedly reduced dietary intake
NND 56-EYT	0	Muscle spasticity, Impaired mobility, Dementia, Disorientation, Social disinihibition, Depressed mood, Delirium, Sleep disturbances, Urinary incontinence, General health deterioration, Activities of daily living impaired, Admission to nursing home
NND 79-GPJ	6	Dementia, Anosognosia, Memory impairment, Amnesia, Forgetful, Poor short-term memory, Disorientation, Apraxias, Unable to concentrate, Socially inappropriate behavior, Apathy, Compulsive behavior, Aggressive behavior
NND 79-GPJ	5	Compulsive behavior, Hyperorality, Agitation, Hallucinations, Restlessness, Day care, medical
NND 79-GPJ	4	Bradykinesia, Muscle rigidity, Loss of coordination, Impaired mobility, Dementia, Bradyphrenia, Memory impairment, Disorientation, Dysarthria, Apraxias, Executive dysfunction, Apathy, Agitation, Urinary incontinence, Activities of daily living impaired
NND 79-GPJ	1	Impaired mobility
NND 74-XMB	11	Dementia
NND 74-XMB	9	Memory impairment, Disorientation, Compulsive behavior
NND 74-XMB	1	General health deterioration, Admission to nursing home
NND 74-XMB	0	Dementia, Memory impairment, Disorientation, Apraxias, Unable to concentrate, Anxiety, General health deterioration, Markedly reduced dietary intake, Activities of daily living impaired
NND 52-JOZ	14	Depressed mood
NND 52-JOZ	12	Depressed mood
NND 52-JOZ	9	Dementia, Memory impairment, Executive dysfunction, Unable to concentrate
NND 52-JOZ	6	Dementia, Depressed mood, Psychosis
NND 52-JOZ	5	Delirium
NND 52-JOZ	4	Parkinsonism, Expressionless face, Muscle rigidity, Dementia, Memory impairment, Agnosia, Confabulation, Disorientation, Confusion, Unable to concentrate, Compulsive behavior, Aggressive behavior, Anxiety, Depressed mood, Psychosis, Paranoia, Admission to nursing home
NND 52-JOZ	3	Agitation, Anxiety, Depressed mood
NND 52-JOZ	2	Frequent falls, Impaired mobility, Socially inappropriate behavior, Agitation, Aggressive behavior, Depressed mood, Urinary incontinence, Weight loss, Activities of daily living impaired
NND 52-JOZ	1	Tremor, Muscle rigidity, Frequent falls, Agitation, Restlessness, Admission to nursing home
NND 52-JOZ	0	Olfactory and gustatory dysfunction, Markedly reduced dietary intake
NND 13-IGB	5	Dementia, Disorientation, Wandering behavior
NND 13-IGB	4	Impaired mobility, Dementia, Façade behavior, Memory impairment, Forgetful, Poor short-term memory, Disorientation, Wandering behavior, Executive dysfunction, Unable to concentrate, Socially inappropriate behavior, Apathy, Compulsive behavior, Changed moods or emotions, Aggressive behavior, Psychosis, General health deterioration, Markedly reduced dietary intake, Activities of daily living impair…
NND 13-IGB	3	Impaired mobility, Urinary incontinence
NND 13-IGB	2	Restlessness
NND 13-IGB	0	General health deterioration
NND 74-WBZ	5	Socially inappropriate behavior
NND 74-WBZ	3	Memory impairment, Forgetful, Disorientation, Communication impairment, Changed moods or emotions, Seizures, General health deterioration
NND 74-WBZ	2	Dementia
NND 74-WBZ	1	Dementia, Disorientation, Anomia, Apraxias, Restlessness, General health deterioration, Admission to nursing home
NND 32-WCN	5	Dementia, Memory impairment, Forgetful, Poor short-term memory, Disorientation, Apraxias, Agitation, Urinary incontinence, Activities of daily living impaired, Admission to nursing home
NND 32-WCN	4	Parkinsonism, Tremor, Impaired mobility, Dementia, Anosognosia, Confabulation, Anomia, Communication impairment, Unable to concentrate, Apathy, Compulsive behavior
NND 05-ALB	19	Positive sensory symptoms
NND 05-ALB	16	Hypotension, orthostatic
NND 05-ALB	8	Positive sensory symptoms, Parkinsonism, Forgetful
NND 05-ALB	6	Forgetful
NND 05-ALB	5	Memory impairment
NND 05-ALB	3	Frequent falls, Memory impairment, Disorientation, Aphasia
NND 05-ALB	2	Equilibration disorder, Impaired mobility, Dementia, Disorientation, Wandering behavior, Aphasia, Socially inappropriate behavior, Aggressive behavior, Restlessness, Activities of daily living impaired, Admission to nursing home
NND 05-ALB	1	Impaired mobility, Forgetful, Wandering behavior, Socially inappropriate behavior, Aggressive behavior, Urinary incontinence, Activities of daily living impaired
NND 05-ALB	0	Restlessness
NND 13-PQB	7	Dementia, Forgetful, Confusion
NND 13-PQB	5	Memory impairment
NND 13-PQB	4	Apraxias, Swallowing problem, General health deterioration, Activities of daily living impaired, Admission to nursing home
NND 13-PQB	3	Restlessness
NND 13-PQB	1	Aggressive behavior, Constipation
NND 13-PQB	0	Muscle rigidity, Hearing problem, Constipation, Swallowing problem, Fatigue, Markedly reduced dietary intake
NND 49-EMM	17	Forgetful, Paranoia, Admission to nursing home
NND 49-EMM	10	Dementia
NND 49-EMM	7	Restlessness
NND 49-EMM	5	Dementia, Admission to psychiatric hospital, Restlessness
NND 49-EMM	4	Constipation
NND 49-EMM	3	Impaired mobility, Dementia, Disorientation, Activities of daily living impaired, Admission to nursing home
NND 49-EMM	2	Hearing problem, Visual impairment, Other urinary problems
NND 49-EMM	1	Hearing problem, Visual impairment, Other urinary problems
NND 49-EMM	0	Hearing problem, Visual impairment, Other urinary problems
NND 19-XQZ	7	Dementia
NND 19-XQZ	0	Muscle rigidity, Dementia, Confusion, Apathy, Changed moods or emotions, Aggressive behavior, Anxiety, Markedly reduced dietary intake, Activities of daily living impaired, Admission to nursing home
NND 93-EMK	11	Forgetful, Disorientation, Anomia, Executive dysfunction, Depressed mood
NND 93-EMK	8	Dementia, Aphasia, Apraxias, Socially inappropriate behavior, Changed moods or emotions, Anxiety, Depressed mood, Restlessness, Urinary incontinence, General health deterioration, Markedly reduced dietary intake, Activities of daily living impaired, Admission to nursing home
NND 93-EMK	7	Agitation, Aggressive behavior, Weight loss
NND 93-EMK	5	Impaired mobility
NND 93-EMK	4	General health deterioration
NND 93-EMK	3	Impaired mobility, Anosognosia
NND 93-EMK	2	Constipation
NND 93-EMK	1	Swallowing problem, Seizures, Markedly reduced dietary intake
NND 93-EMK	0	Swallowing problem, General health deterioration, Weight loss
NND 56-ESB	9	Dementia, Memory impairment, Amnesia, Disorientation
NND 56-ESB	6	Amnesia, Wandering behavior, Anomia, Aggressive behavior, Sleep disorders, circadian rhythm, Day care, medical
NND 56-ESB	5	Admission to nursing home
NND 86-TLQ	2	Dementia, Memory impairment, Executive dysfunction
NND 86-TLQ	1	Dementia, Memory impairment, Agnosia, Disorientation, Wandering behavior, Socially inappropriate behavior, Compulsive behavior, Agitation, Visual impairment, Constipation
NND 86-TLQ	0	Forgetful, Wandering behavior, Verbal impairment, Compulsive behavior, Agitation, Fatigue
NND 98-FAO	4	Disorientation
NND 98-FAO	3	Dementia, Delirium, General health deterioration, Admission to nursing home
NND 80-LIN	Unknown	Paranoia, Delusions
NND 80-LIN	2	Memory impairment, Confusion, Apathy, Paranoia, Hallucinations, General health deterioration
NND 80-LIN	0	Dementia
NND 29-AEN	21	Manic, Admission to psychiatric hospital
NND 29-AEN	16	Depressed mood
NND 29-AEN	15	Depressed mood
NND 29-AEN	2	Dementia
NND 29-AEN	1	Muscle spasticity, Tremor, Muscle rigidity, Dementia, Memory impairment, Disorientation, Confusion, Agitation, Visual impairment, Headache, Activities of daily living impaired, Day care, medical, Admission to nursing home
NND 29-AEN	0	Agitation, General health deterioration, Markedly reduced dietary intake
NND 87-CTE	33	Anomia
NND 87-CTE	22	Weight loss
NND 87-CTE	9	Admission to nursing home
NND 87-CTE	6	Depressed mood
NND 87-CTE	2	Dementia, Memory impairment, Disorientation, Confusion, Depressed mood, Restlessness, Urinary incontinence, Admission to nursing home
NND 87-CTE	1	Anxiety, Other urinary problems, Activities of daily living impaired
NND 87-CTE	0	Muscle weakness, General health deterioration, Markedly reduced dietary intake
NND 88-XPS	3	Dementia, Anosognosia, Memory impairment, Forgetful, Disorientation, Executive dysfunction, Apathy, Compulsive behavior, Depressed mood, Activities of daily living impaired
NND 88-XPS	0	Constipation, Admission to nursing home
NND 12-LEX	3	Admission to nursing home
NND 12-LEX	0	Impaired mobility, Amnesia, Confusion, Markedly reduced dietary intake
NND 14-LRY	36	Fatigue, Weight loss
NND 14-LRY	24	Fatigue
NND 14-LRY	11	Positive sensory symptoms
NND 14-LRY	5	Memory impairment
NND 14-LRY	4	Dementia, Forgetful, Unable to concentrate, Socially inappropriate behavior, Depressed mood, Fatigue
NND 14-LRY	3	Activities of daily living impaired, Day care, medical
NND 14-LRY	1	Memory impairment, Disorientation, Apraxias, Activities of daily living impaired
NND 14-LRY	0	Parkinsonism, Frequent falls, Impaired mobility, Dementia, Verbal impairment, Socially inappropriate behavior, Changed moods or emotions, Aggressive behavior, Hallucinations, Delirium, Restlessness, Other urinary problems, Constipation, Swallowing problem, Fatigue, General health deterioration, Admission to nursing home
NND 48-NTO	34	Muscle weakness, Negative sensory symptoms, Other urinary problems
NND 48-NTO	15	Dementia, Memory impairment, Forgetful, Disorientation, Anomia, Anxiety, Depressed mood
NND 48-NTO	12	Dementia, Anxiety, Depressed mood, Restlessness
NND 48-NTO	7	Parkinsonism, Dementia, Depressed mood, Admission to psychiatric hospital, Paranoia, Hallucinations, Delusions, Delirium, Admission to nursing home
NND 48-NTO	0	Swallowing problem, General health deterioration
NND 36-IOG	Unknown	Hearing problem
NND 36-IOG	3	Hyperreflexia and other pathological reflexes, Dementia, Disorientation, Anomia, General health deterioration, Admission to nursing home
NND 36-IOG	2	Hearing problem
NND 36-IOG	1	Hearing problem, General health deterioration
NND 36-IOG	0	Impaired mobility, Dementia, Hearing problem, General health deterioration
NND 44-HIX	17	Memory impairment
NND 44-HIX	9	Dementia, Anosognosia, Façade behavior, Memory impairment, Forgetful, Poor short-term memory, Agnosia, Disorientation, Wandering behavior, Confusion, Verbal impairment, Socially inappropriate behavior, Compulsive behavior, Agitation, Anxiety, Paranoia, Urinary incontinence, Activities of daily living impaired, Admission to nursing home
NND 44-HIX	6	Changed moods or emotions, Urinary incontinence, Activities of daily living impaired
NND 44-HIX	5	Dementia, Verbal impairment, Socially inappropriate behavior, Paranoia, Urinary incontinence, Constipation, Activities of daily living impaired
NND 44-HIX	4	Equilibration disorder, Impaired mobility, Dementia, Constipation, Weight loss, Activities of daily living impaired
NND 44-HIX	2	Dementia, Agnosia, Unable to concentrate, Socially inappropriate behavior, Constipation, Fatigue, Markedly reduced dietary intake
NND 44-HIX	1	Memory impairment, Disorientation, Communication impairment, Socially inappropriate behavior, Changed moods or emotions, Anxiety, Urinary incontinence, Constipation, General health deterioration, Markedly reduced dietary intake, Activities of daily living impaired
NND 44-HIX	0	Restlessness, General health deterioration, Markedly reduced dietary intake
NND 37-OYB	5	Disorientation, Confusion
NND 37-OYB	2	Dementia, Forgetful, Disorientation, Anomia, Verbal impairment, Paranoia, Restlessness
NND 37-OYB	1	Dementia, General health deterioration, Admission to nursing home
NND 28-OLN	6	Wandering behavior, Restlessness, Admission to nursing home
NND 28-OLN	5	Expressionless face, Wandering behavior, Compulsive behavior, Aggressive behavior, Anxiety, Depressed mood, Sleep disturbances, Restlessness, Constipation, Admission to nursing home
NND 28-OLN	4	Muscle rigidity, Compulsive behavior, Aggressive behavior
NND 28-OLN	3	Impaired mobility, Fatigue
NND 28-OLN	2	General health deterioration
NND 28-OLN	1	Impaired mobility
NND 28-OLN	0	General health deterioration, Weight loss, Markedly reduced dietary intake
NND 91-ATC	4	Admission to nursing home
NND 91-ATC	0	Dementia, Activities of daily living impaired
NND 69-OYG	14	Muscle weakness, Unable to concentrate, Anxiety
NND 69-OYG	4	Headache
NND 69-OYG	3	Dementia, Socially inappropriate behavior, Admission to nursing home
NND 69-OYG	2	Dementia, Memory impairment, Forgetful, Confusion, Social disinihibition, Changed moods or emotions, Aggressive behavior, Depressed mood, Sleep disturbances, Constipation, Weight loss, Markedly reduced dietary intake
NND 69-OYG	1	Dementia, Disorientation, Socially inappropriate behavior, Admission to psychiatric hospital, Activities of daily living impaired, Admission to nursing home
NND 69-OYG	0	Frequent falls, Impaired mobility, Restlessness, Activities of daily living impaired
NND 61-GIE	13	Bradykinesia, Dementia, Forgetful, Disorientation, Anomia, Apraxias
NND 61-GIE	11	Other urinary problems
NND 61-GIE	9	Impaired mobility, Dementia, Memory impairment, Forgetful, Disorientation, Sleep disturbances
NND 61-GIE	6	Memory impairment, Agnosia, Disorientation, Anomia, Apraxias, Day care, medical
NND 61-GIE	4	Aphasia, Executive dysfunction, Day care, medical
NND 61-GIE	3	Anosognosia, Verbal impairment, Apraxias, Unable to concentrate, Admission to nursing home
NND 61-GIE	1	Impaired mobility, Dementia, Changed moods or emotions, Anxiety, Urinary incontinence, Activities of daily living impaired, Admission to nursing home
NND 61-GIE	0	Depressed mood, Constipation
NND 12-BBW	10	Dementia
NND 12-BBW	2	Memory impairment, Disorientation, Anomia, Delirium, Seizures, Admission to nursing home
NND 30-FDF	20	Paranoia, Delusions
NND 30-FDF	12	Forgetful, Aggressive behavior, Anxiety, Paranoia, Hallucinations, Delusions
NND 30-FDF	9	Psychosis
NND 30-FDF	2	Dementia, Socially inappropriate behavior, Restlessness, Admission to nursing home
NND 30-FDF	1	Impaired mobility
NND 30-FDF	0	Anosognosia, Communication impairment, Restlessness, Swallowing problem, Fatigue, Markedly reduced dietary intake
NND 39-VPA	4	Anosognosia, Memory impairment, Amnesia, Forgetful, Poor short-term memory, Disorientation, Executive dysfunction, Unable to concentrate, Paranoia, Restlessness, Activities of daily living impaired
NND 39-VPA	0	Dementia, Paranoia
NND 66-YKO	24	Confabulation
NND 66-YKO	10	Forgetful
NND 66-YKO	4	Sleep disorders, circadian rhythm
NND 66-YKO	3	Dementia, Memory impairment, Disorientation, Hyperorality, Aggressive behavior, Urinary incontinence, General health deterioration, Admission to nursing home
NND 66-YKO	0	Impaired mobility, Communication impairment, Socially inappropriate behavior, Swallowing problem, General health deterioration, Markedly reduced dietary intake, Activities of daily living impaired
NND 49-MSU	Unknown	Seizures
NND 49-MSU	10	Dementia
NND 49-MSU	5	Dementia, General health deterioration, Admission to nursing home
NND 74-IDX	3	Dementia, Socially inappropriate behavior
NND 74-IDX	2	Activities of daily living impaired, Admission to nursing home
NND 74-IDX	1	Equilibration disorder, Impaired mobility, Dementia, Disorientation, Confusion, Depressed mood, Sleep disorders, circadian rhythm, Restlessness, Headache, Weight loss
NND 74-IDX	0	Impaired mobility, Dementia, Agnosia, Social disinihibition, Paranoia, Constipation, General health deterioration, Markedly reduced dietary intake
NND 58-LEJ	12	Dementia
NND 58-LEJ	8	Urinary incontinence
NND 58-LEJ	5	Façade behavior, Confabulation, Disorientation, Apraxias, Executive dysfunction, Compulsive behavior
NND 58-LEJ	4	Equilibration disorder, Façade behavior, Poor short-term memory, Confabulation, Disorientation, Apraxias, Compulsive behavior, Fatigue, Day care, medical
NND 58-LEJ	3	Disorientation, Changed moods or emotions, Admission to nursing home
NND 58-LEJ	2	Agnosia, Disorientation, Sleep disturbances, Fatigue, General health deterioration, Day care, medical, Admission to nursing home
NND 58-LEJ	1	Muscle spasticity, Façade behavior, Disorientation, Confusion, Dysarthria, Apraxias, Feeling suicidal, Sleep disturbances, Urinary incontinence, Constipation, Fatigue
NND 58-LEJ	0	Impaired mobility, Forgetful, Apathy, Sleep disturbances, Urinary incontinence, General health deterioration
NND 80-MNW	Unknown	Forgetful
NND 80-MNW	6	Dementia, Memory impairment, Disorientation, Unable to concentrate
NND 80-MNW	5	Dementia
NND 80-MNW	4	Disorientation, Wandering behavior, Apraxias, Agitation, Depressed mood, Restlessness, Admission to nursing home
NND 80-MNW	3	Muscle spasticity, Impaired mobility, Aggressive behavior, Depressed mood, Seizures, Markedly reduced dietary intake, Activities of daily living impaired
NND 80-MNW	2	General health deterioration
NND 54-KDF	7	Dementia
NND 54-KDF	6	Dementia, Bradyphrenia, Memory impairment, Forgetful, Poor short-term memory, Disorientation, Anxiety
NND 54-KDF	5	Dementia, Memory impairment, Amnesia, Disorientation, Apraxias, Executive dysfunction, Unable to concentrate
NND 54-KDF	2	Dementia, Depressed mood, Admission to nursing home
NND 54-KDF	1	Dementia, Admission to nursing home
NND 84-ENE	2	Dementia, Memory impairment, Forgetful, Poor short-term memory, Disorientation, Anomia, Apraxias, Executive dysfunction, Unable to concentrate, Socially inappropriate behavior, Compulsive behavior, Cachexia, Weight loss
NND 84-ENE	0	Dementia, Memory impairment, Agnosia, Disorientation, Anomia, Apraxias, Changed moods or emotions, Agitation, Aggressive behavior, Paranoia, Delirium, Day care, medical, Admission to nursing home
NND 76-RKR	10	Impaired mobility
NND 76-RKR	8	Frequent falls
NND 76-RKR	5	Impaired mobility, Dementia, Façade behavior, Memory impairment, Amnesia, Disorientation, Anomia, Executive dysfunction, Aggressive behavior, Delusions
NND 76-RKR	4	Dementia, Anosognosia
NND 76-RKR	2	Impaired mobility
NND 76-RKR	1	Muscle weakness, Impaired mobility, Dementia, Anosognosia, Façade behavior, Memory impairment, Amnesia, Disorientation, Wandering behavior, Confusion, Apathy, Changed moods or emotions, Agitation, Anxiety, Depressed mood, Sleep disorders, circadian rhythm, Sleep disturbances, Urinary incontinence, Fatigue, General health deterioration, Activities of daily living impaired
NND 56-PUS	6	Dementia, Admission to nursing home
NND 56-PUS	5	Dementia
NND 56-PUS	4	Dementia
NND 56-PUS	3	Dementia
NND 56-PUS	2	Dementia
NND 56-PUS	1	Dementia
NND 56-PUS	0	Dementia
NND 24-KYH	21	Hearing problem
NND 24-KYH	9	Dementia
NND 24-KYH	7	Dementia, Amnesia, Socially inappropriate behavior, General health deterioration, Day care, medical
NND 24-KYH	6	Dementia, Anosognosia, Façade behavior, Memory impairment, Forgetful, Poor short-term memory, Agnosia, Confabulation, Disorientation, Wandering behavior, Confusion, Anomia, Verbal impairment, Communication impairment, Executive dysfunction, Unable to concentrate, Socially inappropriate behavior, Apathy, Compulsive behavior, Changed moods or emotions, Aggressive behavior, Depressed mood, Paranoia,…
NND 24-KYH	5	Expressionless face, Impaired mobility, Dementia, Anosognosia, Façade behavior, Memory impairment, Forgetful, Confabulation, Disorientation, Confusion, Anomia, Verbal impairment, Communication impairment, Unable to concentrate, Socially inappropriate behavior, Apathy, Compulsive behavior, Changed moods or emotions, Aggressive behavior, Depressed mood, Sleep disturbances, Restlessness, Urinary inc…
NND 24-KYH	4	Equilibration disorder, Impaired mobility, Dementia, Socially inappropriate behavior, Aggressive behavior, Depressed mood, Restlessness, Weight loss, Markedly reduced dietary intake, Activities of daily living impaired
NND 24-KYH	3	Equilibration disorder, Frequent falls, Socially inappropriate behavior, Agitation, Anxiety, Depressed mood, Sleep disturbances, Restlessness, Seizures, Fatigue, General health deterioration, Markedly reduced dietary intake
NND 24-KYH	2	Muscle spasticity, Impaired mobility, Communication impairment, Socially inappropriate behavior, Anxiety, Restlessness, Seizures, Fatigue, Weight loss, Markedly reduced dietary intake, Activities of daily living impaired
NND 24-KYH	1	Muscle spasticity, Muscle rigidity, Impaired mobility, Socially inappropriate behavior, Anxiety, Restlessness, Seizures, Fatigue, Activities of daily living impaired
NND 24-KYH	0	Socially inappropriate behavior, Anxiety, Restlessness, Constipation, Swallowing problem, Seizures, Cachexia, Markedly reduced dietary intake, Activities of daily living impaired
NND 76-MGA	16	Depressed mood
NND 76-MGA	15	Depressed mood
NND 76-MGA	14	Depressed mood
NND 76-MGA	13	Depressed mood
NND 76-MGA	12	Depressed mood
NND 76-MGA	3	Memory impairment, Hallucinations, Sleep disorders, circadian rhythm
NND 76-MGA	1	Dementia, Memory impairment, Agnosia, Disorientation, Apraxias, Changed moods or emotions, Paranoia, Hallucinations, Urinary incontinence, Weight loss, Activities of daily living impaired, Admission to nursing home
NND 76-MGA	0	General health deterioration
NND 06-RLT	Unknown	Hearing problem
NND 06-RLT	16	Hearing problem
NND 06-RLT	11	Memory impairment
NND 06-RLT	9	Hearing problem
NND 06-RLT	5	Dementia, Aggressive behavior, Admission to psychiatric hospital, Sleep disturbances, Activities of daily living impaired
NND 06-RLT	4	Bradykinesia, Decreased (fine) motor skills, Impaired mobility, Dementia, Bradyphrenia, Anosognosia, Memory impairment, Forgetful, Poor short-term memory, Disorientation, Aphasia, Verbal impairment, Dysarthria, Apraxias, Executive dysfunction, Unable to concentrate, Socially inappropriate behavior, Compulsive behavior, Changed moods or emotions, Aggressive behavior, Depressed mood, Hearing proble…
NND 06-RLT	3	Hyperreflexia and other pathological reflexes, Muscle rigidity, Impaired mobility, Dementia, Memory impairment, Forgetful, Agnosia, Verbal impairment, Communication impairment, Agitation, Aggressive behavior, Urinary incontinence, General health deterioration, Activities of daily living impaired
NND 06-RLT	2	Hyperreflexia and other pathological reflexes, Muscle rigidity, Impaired mobility, Dementia, Communication impairment, Compulsive behavior, Aggressive behavior, Anxiety, Urinary incontinence, Constipation, General health deterioration, Activities of daily living impaired
NND 06-RLT	1	Impaired mobility, Socially inappropriate behavior, Restlessness, Constipation, Seizures, Fatigue, General health deterioration, Weight loss, Markedly reduced dietary intake
NND 06-RLT	0	Restlessness, Swallowing problem, Fatigue, General health deterioration
NND 87-TZR	7	Dementia, Anosognosia, Memory impairment, Forgetful, Poor short-term memory, Disorientation, Confusion, Anomia, Apraxias, Anxiety, Paranoia, Restlessness, General health deterioration
NND 87-TZR	0	General health deterioration
NND 01-YAV	13	Day care, medical, Admission to nursing home
NND 01-YAV	9	Positive sensory symptoms
NND 01-YAV	7	Forgetful
NND 01-YAV	6	Muscle weakness, Amnesia, Unable to concentrate
NND 01-YAV	5	Dementia, Memory impairment, Forgetful, Anomia, Verbal impairment, Apraxias, Unable to concentrate, Anxiety, Sleep disturbances, Fatigue
NND 01-YAV	3	Loss of coordination, Decreased (fine) motor skills, Memory impairment, Aphasia, Anomia, Communication impairment, Unable to concentrate, Agitation, Fatigue
NND 01-YAV	2	Dementia, Admission to nursing home
NND 01-YAV	1	Impaired mobility, Urinary incontinence, Markedly reduced dietary intake
NND 68-SLB	24	Forgetful
NND 68-SLB	16	Amnesia, Forgetful, Disorientation, Paranoia, General health deterioration, Admission to nursing home
NND 68-SLB	11	Admission to nursing home
NND 68-SLB	0	General health deterioration, Cachexia
NND 12-BIF	5	Dementia, Anosognosia, Memory impairment, Poor short-term memory, Anomia, Apraxias, Executive dysfunction, Socially inappropriate behavior, Apathy
NND 12-BIF	4	Day care, medical
NND 12-BIF	3	Anosognosia, Disorientation, Wandering behavior, Compulsive behavior, Restlessness
NND 12-BIF	0	Expressionless face, Muscle rigidity, Equilibration disorder, Impaired mobility, Memory impairment, Agnosia, Disorientation, Verbal impairment, Communication impairment, Apathy, Sleep disturbances, Urinary incontinence, Weight loss
NND 33-LCG	11	Admission to nursing home
NND 33-LCG	7	Forgetful, Confusion
NND 33-LCG	4	Dementia, Forgetful, Disorientation, Psychosis, Paranoia, Hallucinations, Visual impairment, Constipation, Admission to nursing home
NND 33-LCG	3	Dementia, Restlessness, Other urinary problems, Admission to nursing home
NND 33-LCG	2	Memory impairment, Confusion, Social disinihibition, Aggressive behavior, Hallucinations, Delirium, General health deterioration
NND 33-LCG	0	Muscle weakness, Confusion
NND 53-VSZ	4	Parkinsonism, Bradykinesia, Muscle rigidity, Decreased (fine) motor skills, Impaired mobility, Dementia, Bradyphrenia, General health deterioration
NND 53-VSZ	3	Parkinsonism, Expressionless face, Muscle rigidity, Loss of coordination, Equilibration disorder, Dementia, Memory impairment, Apraxias, Executive dysfunction, Unable to concentrate, Apathy
NND 53-VSZ	2	Parkinsonism, Expressionless face, Bradykinesia, Muscle rigidity, Loss of coordination, Equilibration disorder, Impaired mobility, Dementia, Bradyphrenia, Anosognosia, Memory impairment, Disorientation, Confusion, Executive dysfunction, Urinary incontinence, Constipation, Swallowing problem
NND 53-VSZ	1	Muscle rigidity, Frequent falls, Dementia, Memory impairment, Disorientation, Anomia, Verbal impairment, Apathy, Anxiety, Hallucinations, Delusions, Swallowing problem, General health deterioration, Admission to nursing home
NND 53-VSZ	0	Tremor, Frequent falls, Impaired mobility, Urinary incontinence, Swallowing problem, General health deterioration, Markedly reduced dietary intake
NND 35-HST	13	Forgetful
NND 35-HST	10	Forgetful, Wandering behavior, Aggressive behavior
NND 35-HST	9	Frequent falls, Impaired mobility, Agnosia, Verbal impairment, Apraxias, Unable to concentrate, Agitation, Urinary incontinence, Constipation, Activities of daily living impaired, Admission to nursing home
NND 35-HST	8	Muscle weakness, Muscle spasticity, Dementia
NND 35-HST	7	Impaired mobility
NND 35-HST	3	Impaired mobility, Agnosia, Disorientation, Communication impairment, Sleep disturbances, Weight loss
NND 35-HST	1	Swallowing problem
NND 35-HST	0	General health deterioration, Cachexia
NND 97-KKT	13	Dementia
NND 97-KKT	2	Admission to nursing home
NND 08-XAQ	26	Hearing problem
NND 08-XAQ	11	Hearing problem
NND 08-XAQ	10	Other urinary problems
NND 08-XAQ	6	Dementia, Forgetful
NND 08-XAQ	5	Dementia, Memory impairment, Forgetful, Disorientation, Confusion, Verbal impairment, Anxiety
NND 08-XAQ	4	Memory impairment, Disorientation, Activities of daily living impaired
NND 08-XAQ	2	Admission to nursing home
NND 04-BEP	22	Muscle weakness, Vertigo
NND 04-BEP	7	Hyperreflexia and other pathological reflexes, Dementia, Memory impairment, Disorientation, Headache
NND 04-BEP	4	Dementia, Socially inappropriate behavior, Markedly reduced dietary intake
NND 04-BEP	3	Anosognosia, Forgetful, Disorientation, Wandering behavior, Confusion, Agitation, Aggressive behavior, Sleep disorders, circadian rhythm, General health deterioration, Activities of daily living impaired
NND 04-BEP	1	Sleep disorders, circadian rhythm
NND 23-PQB	Unknown	Feeling suicidal
NND 23-PQB	9	Dementia
NND 23-PQB	6	Dementia, Admission to psychiatric hospital
NND 23-PQB	5	Dementia, Social disinihibition, Manic, Admission to psychiatric hospital, Hallucinations, Hearing problem, Activities of daily living impaired, Admission to nursing home
NND 23-PQB	3	Muscle spasticity, Socially inappropriate behavior, Compulsive behavior, Restlessness, Admission to nursing home
NND 23-PQB	1	Impaired mobility, Socially inappropriate behavior, Aggressive behavior, Restlessness, Urinary incontinence, Activities of daily living impaired
NND 23-PQB	0	Muscle weakness, Hyperreflexia and other pathological reflexes, Verbal impairment, Socially inappropriate behavior, Compulsive behavior, Restlessness, General health deterioration, Markedly reduced dietary intake, Activities of daily living impaired
NND 57-HVC	3	Dementia
NND 57-HVC	1	Memory impairment, Disorientation, General health deterioration, Admission to nursing home
NND 63-RWM	14	Verbal impairment
NND 63-RWM	11	Fatigue, Weight loss
NND 63-RWM	9	Headache
NND 63-RWM	7	Dementia, Anosognosia, Feeling suicidal
NND 63-RWM	6	Feeling suicidal
NND 63-RWM	5	Dementia, Anosognosia, Façade behavior, Confabulation, Disorientation, Verbal impairment, Compulsive behavior, Anxiety, Feeling suicidal, Paranoia
NND 63-RWM	4	Dementia, Anosognosia, Forgetful, Disorientation, Verbal impairment, Changed moods or emotions, Paranoia, Delusions, Admission to nursing home
NND 63-RWM	0	Cachexia
NND 97-XMK	12	Memory impairment
NND 97-XMK	3	Frequent falls, Dementia, Disorientation, Visual impairment
NND 97-XMK	2	Dementia, Confusion, Aphasia, Communication impairment, Socially inappropriate behavior, Hallucinations, Restlessness, Hearing problem, Other urinary problems, Admission to nursing home
NND 97-XMK	1	Aphasia, Apraxias, Socially inappropriate behavior, Other urinary problems, General health deterioration, Activities of daily living impaired, Admission to nursing home
NND 97-XMK	0	Agitation, General health deterioration, Markedly reduced dietary intake
NND 93-EIA	11	Muscle weakness
NND 93-EIA	10	Muscle weakness, Muscle spasticity, Hyperreflexia and other pathological reflexes, Impaired mobility, Anxiety, Weight loss, Markedly reduced dietary intake, Admission to nursing home
NND 93-EIA	7	Negative sensory symptoms, Urinary incontinence
NND 93-EIA	5	Urinary incontinence
NND 93-EIA	4	Urinary incontinence, Constipation
NND 93-EIA	3	Muscle spasticity, Impaired mobility, Dementia, Memory impairment, Forgetful, Disorientation, Changed moods or emotions, Depressed mood, Paranoia, Hallucinations, Restlessness, Urinary incontinence, Constipation, Fatigue, General health deterioration, Activities of daily living impaired, Admission to nursing home
NND 93-EIA	2	Confusion, Communication impairment, General health deterioration
NND 93-EIA	1	Dementia
NND 93-EIA	0	Muscle weakness, Tremor, Verbal impairment, Fatigue
NND 30-SVU	2	Equilibration disorder, Impaired mobility, Memory impairment, Changed moods or emotions, Anxiety
NND 30-SVU	1	Communication impairment, Compulsive behavior, Seizures
NND 30-SVU	0	Muscle spasticity, Swallowing problem, Activities of daily living impaired
NND 31-IAI	14	Admission to nursing home
NND 31-IAI	1	Dementia, Visual impairment, Admission to nursing home
NND 55-MOU	14	Depressed mood, Constipation
NND 55-MOU	10	Other urinary problems
NND 55-MOU	9	Depressed mood
NND 55-MOU	8	Equilibration disorder
NND 55-MOU	7	Depressed mood
NND 55-MOU	5	Stress, Anxiety, Visual impairment, Headache, Fatigue
NND 55-MOU	4	Memory impairment, Confusion, Paranoia, Hallucinations, Visual impairment
NND 55-MOU	3	Parkinsonism, Tremor, Muscle rigidity, Equilibration disorder, Frequent falls, Dementia, Wandering behavior, Changed moods or emotions
NND 55-MOU	2	Memory impairment, Disorientation, Verbal impairment, Executive dysfunction, Agitation, Paranoia, Delusions, Sleep disturbances, Weight loss, Admission to nursing home
NND 55-MOU	1	Muscle spasticity, Wandering behavior, Hyperorality, Agitation, Hallucinations
NND 55-MOU	0	Verbal impairment
NND 86-IJG	14	Dementia, Disorientation, Depressed mood, Admission to psychiatric hospital
NND 86-IJG	8	Apraxias, Sleep disorders, circadian rhythm, Admission to nursing home
NND 86-IJG	6	Seizures
NND 86-IJG	4	Aphasia, Activities of daily living impaired
NND 21-UJA	8	Amnesia
NND 21-UJA	3	Dementia, General health deterioration, Weight loss, Admission to nursing home
NND 21-UJA	0	Markedly reduced dietary intake
NND 19-EUT	13	Bradykinesia, Memory impairment, Unable to concentrate, Apathy
NND 19-EUT	11	Bradykinesia, Dementia, Bradyphrenia, Memory impairment, Forgetful, Disorientation, Executive dysfunction, Apathy, Compulsive behavior, Changed moods or emotions
NND 19-EUT	10	Verbal impairment, Executive dysfunction, Compulsive behavior, Day care, medical
NND 19-EUT	9	Dementia, Apraxias, Restlessness, Urinary incontinence, Markedly reduced dietary intake
NND 19-EUT	8	Socially inappropriate behavior, Hyperorality, Aggressive behavior
NND 19-EUT	7	Wandering behavior, Hyperorality, Aggressive behavior, Restlessness
NND 19-EUT	6	Communication impairment, General health deterioration
NND 19-EUT	5	Frequent falls, Delirium, Sleep disturbances, Fatigue
NND 19-EUT	4	Impaired mobility
NND 19-EUT	3	Sleep disturbances
NND 19-EUT	1	Weight loss, Markedly reduced dietary intake
NND 49-GKY	5	Dementia, General health deterioration
NND 49-GKY	2	Activities of daily living impaired
NND 49-GKY	1	Impaired mobility, Disorientation, Anomia, Communication impairment, Socially inappropriate behavior, Anxiety, Urinary incontinence, Seizures, General health deterioration, Admission to nursing home
NND 19-YSY	8	Forgetful, Weight loss
NND 19-YSY	7	Dementia, Memory impairment, Forgetful, Disorientation, Anomia, Verbal impairment, Executive dysfunction, Unable to concentrate
NND 19-YSY	5	Constipation
NND 19-YSY	4	Muscle rigidity
NND 19-YSY	3	Impaired mobility, Dementia, Apraxias, Apathy
NND 19-YSY	2	Impaired mobility
NND 96-OBT	1	Impaired mobility, Executive dysfunction, Socially inappropriate behavior, Agitation, Sleep disturbances, Constipation, Fatigue, Activities of daily living impaired
NND 96-OBT	0	Decreased (fine) motor skills, Impaired mobility, Socially inappropriate behavior, Hyperorality, Agitation, Psychosis, Delusions, Delirium, Markedly reduced dietary intake, Activities of daily living impaired, Admission to nursing home
NND 20-PWH	29	Depressed mood
NND 20-PWH	18	Other urinary problems
NND 20-PWH	10	Changed moods or emotions, Anxiety, Weight loss
NND 20-PWH	6	Impaired mobility, Dementia, Memory impairment
NND 20-PWH	5	Depressed mood
NND 20-PWH	3	Impaired mobility, Dementia, Anosognosia, Memory impairment, Forgetful, Agnosia, Disorientation, Anomia, Communication impairment, Executive dysfunction, Unable to concentrate, Compulsive behavior, Aggressive behavior, Depressed mood, Paranoia, General health deterioration, Markedly reduced dietary intake, Activities of daily living impaired, Day care, medical
NND 20-PWH	2	Frequent falls, Anosognosia, Memory impairment, Confabulation, Disorientation, Socially inappropriate behavior, Anxiety, Sleep disturbances, Restlessness, Urinary incontinence, Fatigue, General health deterioration, Admission to nursing home
NND 20-PWH	0	Socially inappropriate behavior, Changed moods or emotions, Restlessness, General health deterioration, Cachexia, Markedly reduced dietary intake, Activities of daily living impaired
NND 37-WXI	12	Paranoia
NND 37-WXI	11	Urinary incontinence
NND 37-WXI	10	Dementia, Façade behavior, Forgetful, Disorientation, Confusion, Anomia, Paranoia
NND 37-WXI	8	Dementia, Anosognosia, Memory impairment, Forgetful, Disorientation, Confusion, Executive dysfunction, Socially inappropriate behavior, Agitation, Aggressive behavior, Depressed mood, Hallucinations, Delusions, Activities of daily living impaired
NND 37-WXI	7	Dementia, Anosognosia, Forgetful, Disorientation, Confusion, Apraxias, Apathy, Agitation, Depressed mood, Hallucinations, Restlessness, Hearing problem, Fatigue, Weight loss, Activities of daily living impaired, Admission to nursing home
NND 37-WXI	5	Impaired mobility, Hyperorality, Agitation, Urinary incontinence
NND 37-WXI	4	Disorientation, Unable to concentrate, Social disinihibition, Agitation, Urinary incontinence
NND 37-WXI	3	Impaired mobility, Dementia, Compulsive behavior, Depressed mood
NND 37-WXI	0	Markedly reduced dietary intake
NND 88-DNQ	32	Amnesia
NND 88-DNQ	14	Dementia, Memory impairment, Amnesia, Disorientation, Executive dysfunction
NND 88-DNQ	11	Dementia, Memory impairment, Poor short-term memory, Disorientation, Verbal impairment, Apraxias, Activities of daily living impaired
NND 88-DNQ	10	General health deterioration, Admission to nursing home
NND 88-DNQ	9	General health deterioration
NND 88-DNQ	8	General health deterioration
NND 88-DNQ	7	General health deterioration
NND 88-DNQ	6	General health deterioration
NND 88-DNQ	5	General health deterioration
NND 88-DNQ	4	General health deterioration
NND 88-DNQ	3	General health deterioration
NND 88-DNQ	2	General health deterioration
NND 88-DNQ	1	General health deterioration
NND 88-DNQ	0	General health deterioration
NND 75-RNL	1	Muscle weakness, Impaired mobility, Dementia, Disorientation, Aggressive behavior, Delirium, Visual impairment, Fatigue, Activities of daily living impaired, Admission to nursing home
NND 75-RNL	0	Dementia, Fatigue, General health deterioration, Cachexia, Markedly reduced dietary intake
NND 92-GRH	6	Muscle weakness, Swallowing problem
NND 92-GRH	5	Muscle weakness, Hallucinations, Hearing problem, Swallowing problem
NND 92-GRH	4	Vertigo
NND 92-GRH	3	Dementia, Memory impairment, Paranoia
NND 92-GRH	2	Vertigo, Dementia, Bradyphrenia, Memory impairment, Depressed mood
NND 92-GRH	1	Dementia, Disorientation, Apathy
NND 92-GRH	0	Apathy, Sleep disturbances, Fatigue
NND 39-SRB	4	Dementia, Bradyphrenia, Anosognosia, Memory impairment, Amnesia, Poor short-term memory, Disorientation, Aphasia, Anomia, Verbal impairment, Executive dysfunction, Unable to concentrate, Apathy, Compulsive behavior, Changed moods or emotions, Depressed mood, Visual impairment, Activities of daily living impaired, Admission to nursing home
NND 39-SRB	3	Anosognosia, Memory impairment, Amnesia, Disorientation, Anomia, Apathy, Activities of daily living impaired
NND 39-SRB	2	Dementia, Anosognosia, Amnesia, Agnosia, Disorientation, Confusion, Aphasia, Anomia, Verbal impairment, Apraxias, Compulsive behavior, Changed moods or emotions, Anxiety, Depressed mood, Urinary incontinence, Constipation, Markedly reduced dietary intake, Activities of daily living impaired
NND 39-SRB	0	Muscle rigidity, Impaired mobility, Anxiety, Restlessness
NND 77-DIU	Unknown	Seizures
NND 77-DIU	15	Amnesia
NND 77-DIU	9	Dementia, Changed moods or emotions, Anxiety, Depressed mood, Activities of daily living impaired, Admission to nursing home
NND 01-EMH	23	Forgetful, Restlessness
NND 01-EMH	18	Forgetful, Socially inappropriate behavior
NND 01-EMH	16	Admission to nursing home
NND 01-EMH	15	Verbal impairment, General health deterioration
NND 01-EMH	13	Anosognosia, Memory impairment, Poor short-term memory, Disorientation, Wandering behavior, Aphasia, Apraxias, Socially inappropriate behavior, Compulsive behavior, Agitation, Aggressive behavior, Depressed mood, Restlessness, Urinary incontinence, Admission to nursing home
NND 01-EMH	12	Restlessness, General health deterioration, Markedly reduced dietary intake
NND 01-EMH	11	Sleep disturbances
NND 01-EMH	9	Sleep disturbances, Restlessness
NND 01-EMH	8	Compulsive behavior, Fatigue
NND 01-EMH	7	Impaired mobility, Socially inappropriate behavior, Hyperorality, Changed moods or emotions, Restlessness
NND 01-EMH	6	Sleep disturbances, Restlessness
NND 01-EMH	5	Verbal impairment
NND 01-EMH	4	Impaired mobility
NND 01-EMH	3	Impaired mobility, Socially inappropriate behavior, Apathy, Sleep disorders, circadian rhythm, Sleep disturbances, Urinary incontinence, Markedly reduced dietary intake, Activities of daily living impaired
NND 01-EMH	1	Sleep disturbances, Swallowing problem, Fatigue, Markedly reduced dietary intake
NND 01-EMH	0	Swallowing problem, General health deterioration
NND 69-YCY	9	Memory impairment, Socially inappropriate behavior, Activities of daily living impaired
NND 69-YCY	8	Negative sensory symptoms, Dementia, Anosognosia, Amnesia, Poor short-term memory, Confabulation, Disorientation, Confusion, Anomia, Verbal impairment, Executive dysfunction, Admission to psychiatric hospital
NND 69-YCY	7	Parkinsonism, Dementia, Memory impairment, Amnesia, Agnosia, Confabulation, Disorientation, Confusion, Aphasia, Verbal impairment, Apraxias, Executive dysfunction, Hallucinations, Delusions, Sleep disturbances, Restlessness, General health deterioration, Activities of daily living impaired
NND 69-YCY	6	Unable to concentrate, Social disinihibition, Changed moods or emotions, Aggressive behavior, Anxiety, Psychosis, Hallucinations, Delusions
NND 69-YCY	5	Bradykinesia, Dementia, Anosognosia, Disorientation, Apraxias, Apathy, Compulsive behavior, Aggressive behavior, Psychosis, Admission to psychiatric hospital, Hallucinations, Sleep disorders, circadian rhythm, Restlessness, Constipation, Seizures, Fatigue
NND 69-YCY	4	Dementia, Apraxias, Agitation, Aggressive behavior, Psychosis, Restlessness, Urinary incontinence, General health deterioration, Activities of daily living impaired
NND 69-YCY	3	Socially inappropriate behavior
NND 69-YCY	2	Frequent falls, Communication impairment, Delirium
NND 69-YCY	1	Wandering behavior, Compulsive behavior, Seizures, Fatigue
NND 69-YCY	0	Communication impairment, Agitation, Sleep disturbances, Restlessness, Seizures
NND 91-JKP	3	Hearing problem
NND 91-JKP	1	Dementia, Anosognosia, Memory impairment, Poor short-term memory, Disorientation, Anomia, Verbal impairment, Apraxias, Executive dysfunction, Unable to concentrate, Social disinihibition, Apathy
NND 91-JKP	0	Memory impairment, Disorientation, Hallucinations, Delusions, Markedly reduced dietary intake, Admission to nursing home
NND 58-CWG	13	Dementia
NND 58-CWG	3	Dementia, Bradyphrenia, Anosognosia, Memory impairment, Disorientation, Anomia, Verbal impairment, Unable to concentrate, Apathy, Depressed mood, Sleep disturbances
NND 58-CWG	2	Dementia, Admission to nursing home
NND 58-CWG	0	Seizures, General health deterioration, Cachexia
NND 50-CDW	9	Dementia, Memory impairment, Executive dysfunction
NND 50-CDW	6	Unable to concentrate, Apathy
NND 50-CDW	5	Activities of daily living impaired
NND 50-CDW	4	Admission to nursing home
NND 50-CDW	0	Constipation, General health deterioration
NND 21-XVO	Unknown	Tremor, Impaired mobility, Dementia, Memory impairment, Poor short-term memory, Disorientation, Confusion, Unable to concentrate, Anxiety, Depressed mood, Hallucinations, Delusions, Delirium, Sleep disturbances, Weight loss, Activities of daily living impaired, Admission to nursing home
NND 21-XVO	11	Dementia, Forgetful, Disorientation, Confusion, Apraxias, Changed moods or emotions, Anxiety, Depressed mood
NND 42-RQG	7	Memory impairment, Amnesia, Forgetful, Poor short-term memory, Headache
NND 42-RQG	6	Hyperreflexia and other pathological reflexes, Positive sensory symptoms, Dementia, Bradyphrenia, Anosognosia, Memory impairment, Poor short-term memory, Agnosia, Disorientation, Wandering behavior, Aphasia, Verbal impairment, Communication impairment, Apraxias, Unable to concentrate, Apathy, Compulsive behavior, Changed moods or emotions, Aggressive behavior, Anxiety, Paranoia, Headache
NND 42-RQG	5	Dementia, Amnesia, Disorientation, Changed moods or emotions, Aggressive behavior, Paranoia
NND 42-RQG	3	Hyperreflexia and other pathological reflexes, Parkinsonism, Dementia, Compulsive behavior, Seizures, General health deterioration, Admission to nursing home
NND 42-RQG	0	Hyperreflexia and other pathological reflexes, Dementia, Seizures
NND 47-KAZ	Unknown	Dementia
NND 47-KAZ	10	Forgetful
NND 47-KAZ	8	Day care, medical, Admission to nursing home
NND 47-KAZ	7	Dementia, Disorientation, Aphasia, Anomia, Verbal impairment, Anxiety, Paranoia, Admission to nursing home
NND 47-KAZ	3	Muscle weakness
NND 47-KAZ	0	Dementia
NND 99-SFV	13	Dementia, Memory impairment
NND 99-SFV	11	Aphasia
NND 99-SFV	10	Memory impairment, Amnesia
NND 99-SFV	9	Memory impairment
NND 99-SFV	8	Bradykinesia, Dementia, Anomia, Unable to concentrate, Anxiety
NND 99-SFV	7	Dementia, Memory impairment, Wandering behavior, Aphasia, Verbal impairment, Agitation, Aggressive behavior, Anxiety, Depressed mood
NND 99-SFV	6	Muscle weakness, Parkinsonism, Muscle rigidity, Dementia, Anosognosia, Aphasia, Communication impairment, Dysarthria, Unable to concentrate, Changed moods or emotions, Agitation, Aggressive behavior, Anxiety, Depressed mood, Restlessness, Urinary incontinence, Constipation, Fatigue, Activities of daily living impaired, Admission to nursing home
NND 99-SFV	5	Impaired mobility, Compulsive behavior, Changed moods or emotions, Agitation, Anxiety, Depressed mood, Restlessness
NND 99-SFV	4	Equilibration disorder, Verbal impairment, Communication impairment, Changed moods or emotions, Markedly reduced dietary intake
NND 99-SFV	3	Frequent falls, Swallowing problem
NND 99-SFV	2	Muscle spasticity, Positive sensory symptoms, Frequent falls
NND 99-SFV	1	Muscle rigidity, Restlessness, Fatigue
NND 99-SFV	0	Muscle rigidity, Agitation, Constipation, Markedly reduced dietary intake
NND 26-FXG	5	Fatigue
NND 26-FXG	4	Bradykinesia, Impaired mobility, Forgetful, Anomia, Verbal impairment, Dysarthria, Anxiety
NND 26-FXG	3	Muscle rigidity, Impaired mobility, Dementia, Memory impairment, Disorientation, Anomia, Constipation
NND 26-FXG	1	Frequent falls, Dementia, Amnesia, Aphasia, Verbal impairment, Communication impairment, Compulsive behavior, Anxiety, General health deterioration, Admission to nursing home
NND 07-TFL	5	Depressed mood
NND 07-TFL	4	Dementia, Apathy
NND 07-TFL	2	Dementia, Anosognosia, Memory impairment, Poor short-term memory, Disorientation, Anomia, Apraxias, Executive dysfunction, Unable to concentrate, Changed moods or emotions, Restlessness, Visual impairment
NND 07-TFL	1	Dementia, Memory impairment, Poor short-term memory, Disorientation, Agitation, Aggressive behavior, Restlessness, Urinary incontinence, Constipation, Activities of daily living impaired, Day care, medical
NND 84-KBG	36	Urinary incontinence, Other urinary problems
NND 84-KBG	19	Urinary incontinence
NND 84-KBG	16	Vertigo
NND 84-KBG	14	Vertigo
NND 84-KBG	10	Memory impairment, Unable to concentrate
NND 84-KBG	6	Dementia, Memory impairment, Apraxias
NND 84-KBG	4	Memory impairment, Day care, medical
NND 84-KBG	2	Memory impairment, Sleep disorders, circadian rhythm, General health deterioration
NND 84-KBG	1	Forgetful, Disorientation, Delirium, Urinary incontinence, Seizures, Weight loss, Activities of daily living impaired, Admission to nursing home
NND 84-KBG	0	Agitation, Seizures, Weight loss
NND 34-JXU	7	Vertigo, Hearing problem, Hypotension, orthostatic
NND 34-JXU	2	Dementia, Memory impairment, Poor short-term memory, Headache
NND 86-ARO	26	Depressed mood
NND 86-ARO	12	Sleep disturbances
NND 86-ARO	11	Tremor, Visual impairment
NND 86-ARO	10	Visual impairment
NND 86-ARO	9	Hyperreflexia and other pathological reflexes, Impaired mobility, Sleep disturbances, Fatigue
NND 86-ARO	8	Memory impairment, Anxiety, Depressed mood
NND 86-ARO	6	Bradyphrenia, Poor short-term memory, Disorientation, Verbal impairment, Communication impairment, Unable to concentrate, Socially inappropriate behavior, Apathy, Anxiety, Depressed mood
NND 86-ARO	5	Muscle weakness, Decreased (fine) motor skills, Dementia, Memory impairment, Forgetful, Poor short-term memory, Confabulation, Confusion, Anomia, Aggressive behavior, Depressed mood, General health deterioration
NND 86-ARO	4	Dementia, Confusion, Communication impairment, Sleep disturbances, Activities of daily living impaired, Day care, medical, Admission to nursing home
NND 86-ARO	3	Tremor, Muscle rigidity, Frequent falls, Impaired mobility, Dementia, Bradyphrenia, Anosognosia, Memory impairment, Agnosia, Verbal impairment, Unable to concentrate, Social disinihibition, Socially inappropriate behavior, Changed moods or emotions, Aggressive behavior, Sleep disturbances, Restlessness, Urinary incontinence, Constipation, Fatigue, General health deterioration, Weight loss, Activi…
NND 86-ARO	2	Impaired mobility, Socially inappropriate behavior, Compulsive behavior, Aggressive behavior, Sleep disturbances, Restlessness, Swallowing problem, Seizures, Fatigue, Weight loss
NND 86-ARO	1	Sleep disturbances, Restlessness
NND 48-ULK	9	Impaired mobility
NND 48-ULK	7	Dementia, Anosognosia, Memory impairment, Forgetful, Agnosia, Disorientation, Anomia, Verbal impairment, Executive dysfunction, Unable to concentrate, Compulsive behavior, Anxiety, Depressed mood, Restlessness
NND 48-ULK	6	Frequent falls, Impaired mobility, Memory impairment, Disorientation, Wandering behavior, Urinary incontinence, Other urinary problems, Constipation, Weight loss, Markedly reduced dietary intake, Activities of daily living impaired, Admission to nursing home
NND 48-ULK	5	Frequent falls
NND 48-ULK	4	Dementia, Communication impairment, Urinary incontinence
NND 48-ULK	2	Muscle weakness, Swallowing problem
NND 48-ULK	1	Impaired mobility, General health deterioration, Weight loss, Markedly reduced dietary intake
NND 48-ULK	0	Swallowing problem, General health deterioration, Markedly reduced dietary intake
NND 74-RAF	6	Dementia, Memory impairment, Poor short-term memory, Disorientation, Compulsive behavior, Day care, medical
NND 74-RAF	5	Social disinihibition, Aggressive behavior, Restlessness, Admission to nursing home
NND 74-RAF	3	Socially inappropriate behavior, Urinary incontinence, Constipation
NND 74-RAF	2	Apraxias, Depressed mood
NND 74-RAF	1	Muscle weakness, Equilibration disorder, Weight loss, Markedly reduced dietary intake
NND 74-RAF	0	Social disinihibition, Changed moods or emotions, General health deterioration, Cachexia, Markedly reduced dietary intake
NND 59-MQG	8	Dementia
NND 59-MQG	7	Impaired mobility, Admission to nursing home
NND 59-MQG	6	Urinary incontinence, Activities of daily living impaired
NND 59-MQG	5	Dementia, Verbal impairment, Socially inappropriate behavior, Seizures, Fatigue
NND 59-MQG	3	Impaired mobility, Swallowing problem
NND 59-MQG	0	General health deterioration
NND 48-DUH	6	Verbal impairment
NND 48-DUH	4	Hyperreflexia and other pathological reflexes, Bradykinesia, Dementia, Memory impairment, Forgetful, Anomia, Verbal impairment, Dysarthria, Unable to concentrate, Hallucinations, Swallowing problem
NND 48-DUH	2	Memory impairment, Aphasia, Apraxias, Admission to nursing home
NND 48-DUH	0	Frequent falls, Socially inappropriate behavior, Activities of daily living impaired
NND 30-QMT	11	Forgetful
NND 30-QMT	6	Memory impairment
NND 30-QMT	2	Disorientation, Aggressive behavior, Depressed mood, Restlessness, Admission to nursing home
NND 68-HGG	14	Vertigo
NND 68-HGG	9	Dementia, Forgetful
NND 68-HGG	7	Vertigo, Loss of coordination, Dementia, Memory impairment, Hypotension, orthostatic
NND 68-HGG	5	Impaired mobility
NND 68-HGG	4	Dementia, Memory impairment, Forgetful, Poor short-term memory, Agnosia, Disorientation, Executive dysfunction, Unable to concentrate, Apathy, Compulsive behavior, Depressed mood
NND 68-HGG	3	Anosognosia, Memory impairment, Disorientation, Confusion, Delusions, Admission to nursing home
NND 68-HGG	1	Muscle weakness, Aphasia, Apraxias, Agitation, Restlessness
NND 91-YZB	15	Apathy
NND 91-YZB	10	Dementia
NND 91-YZB	7	Activities of daily living impaired
NND 91-YZB	6	Activities of daily living impaired
NND 91-YZB	5	Dementia, Memory impairment, Poor short-term memory, Disorientation, Confusion, Aphasia
NND 91-YZB	2	Parkinsonism, Muscle rigidity, Impaired mobility, Dementia, Disorientation, Aphasia, Apraxias, Changed moods or emotions, Aggressive behavior, Paranoia, Hallucinations, Restlessness, Visual impairment, Urinary incontinence, Fatigue, Weight loss, Markedly reduced dietary intake, Activities of daily living impaired, Admission to nursing home
NND 91-YZB	1	Anosognosia, Forgetful, Agnosia, Disorientation, Socially inappropriate behavior, Apathy
NND 91-YZB	0	Sleep disturbances, Fatigue, Cachexia, Markedly reduced dietary intake
NND 69-PFD	26	Urinary incontinence
NND 69-PFD	13	Urinary incontinence, Other urinary problems
NND 69-PFD	8	Forgetful
NND 69-PFD	6	Memory impairment, Poor short-term memory, Disorientation, Apraxias, Anxiety
NND 69-PFD	5	Confusion, Fatigue
NND 69-PFD	2	Apraxias, Restlessness
NND 69-PFD	1	Tremor, Impaired mobility, Dementia, Amnesia, Verbal impairment, Aggressive behavior, Anxiety, Depressed mood, Fatigue, Activities of daily living impaired, Admission to nursing home
NND 69-PFD	0	Muscle weakness, Bradykinesia, Unable to concentrate, Socially inappropriate behavior, Agitation, Anxiety, Sleep disorders, circadian rhythm, Sleep disturbances, Restlessness, Swallowing problem, Fatigue, General health deterioration, Markedly reduced dietary intake
NND 32-KQJ	14	Dementia, Memory impairment, Amnesia, Executive dysfunction
NND 32-KQJ	13	Memory impairment, Amnesia
NND 32-KQJ	11	Dementia
NND 32-KQJ	7	Parkinsonism, Expressionless face, Bradykinesia, Muscle rigidity, Verbal impairment, Aggressive behavior, Restlessness, Activities of daily living impaired
NND 32-KQJ	1	Swallowing problem, Seizures
NND 32-KQJ	0	Swallowing problem, Weight loss
NND 63-YUM	14	Disorientation, Confusion, Hallucinations, Urinary incontinence
NND 63-YUM	12	Disorientation, Confusion, Restlessness, Urinary incontinence
NND 63-YUM	10	Hyperreflexia and other pathological reflexes, Other urinary problems, Headache
NND 63-YUM	9	Urinary incontinence
NND 63-YUM	6	Memory impairment, Disorientation, Aphasia, Paranoia
NND 63-YUM	3	Frequent falls, Impaired mobility, Dementia, Disorientation, Verbal impairment, Activities of daily living impaired, Admission to nursing home
NND 63-YUM	1	Seizures
NND 63-YUM	0	Seizures, Markedly reduced dietary intake
NND 10-TGR	5	Dementia
NND 10-TGR	3	Dementia, Memory impairment, Amnesia, Poor short-term memory, Disorientation, Aphasia, Apraxias, Admission to nursing home
NND 28-BHO	7	Dementia
NND 28-BHO	5	Memory impairment, Apraxias, Unable to concentrate, Admission to nursing home
NND 28-BHO	3	Agitation, Anxiety
NND 28-BHO	2	General health deterioration, Markedly reduced dietary intake, Activities of daily living impaired
NND 28-BHO	1	Impaired mobility, Urinary incontinence
NND 28-BHO	0	General health deterioration, Cachexia, Markedly reduced dietary intake
NND 40-BZZ	11	Memory impairment, Poor short-term memory, Confabulation
NND 40-BZZ	9	Dementia, Memory impairment, Disorientation, Aggressive behavior, Paranoia, Urinary incontinence, Admission to nursing home
NND 40-BZZ	5	Depressed mood, Weight loss
NND 40-BZZ	4	Changed moods or emotions
NND 40-BZZ	1	Weight loss
NND 90-BYE	23	Muscle weakness
NND 90-BYE	10	Visual impairment
NND 90-BYE	9	Amnesia, Fatigue
NND 90-BYE	8	Dementia, Amnesia, Poor short-term memory
NND 90-BYE	7	Bradyphrenia, Memory impairment, Amnesia, Forgetful, Confabulation, Disorientation, Wandering behavior, Anxiety, Admission to psychiatric hospital, Hallucinations, Restlessness, Constipation, General health deterioration, Admission to nursing home
NND 90-BYE	5	Loss of coordination, Impaired mobility, Dementia, Confusion, Verbal impairment, Communication impairment, Apraxias, Hallucinations, Visual impairment, Constipation, Fatigue, General health deterioration
NND 90-BYE	2	Muscle weakness, Constipation
NND 90-BYE	1	Muscle weakness, Constipation
NND 90-BYE	0	Muscle weakness, Constipation
NND 88-XHP	13	Dementia, Forgetful, Disorientation
NND 88-XHP	6	Equilibration disorder, Dementia, Memory impairment, Aphasia
NND 88-XHP	5	Dementia, Memory impairment, Poor short-term memory, Disorientation, Wandering behavior, Anomia, Verbal impairment, Day care, medical
NND 88-XHP	4	Muscle weakness, Loss of coordination, Dementia, Anosognosia, Forgetful, Poor short-term memory, Disorientation, Wandering behavior, Confusion, Aphasia, Anomia, Verbal impairment, Apraxias, Unable to concentrate, Social disinihibition, Apathy, Agitation, Constipation, General health deterioration, Activities of daily living impaired, Admission to nursing home
NND 88-XHP	3	Verbal impairment, Socially inappropriate behavior, Agitation, Admission to nursing home
NND 88-XHP	2	Dementia, Hyperorality, Agitation, Aggressive behavior, Sleep disturbances
NND 88-XHP	0	Sleep disturbances, General health deterioration
NND 40-HVT	7	Anosognosia, Memory impairment, Verbal impairment, Communication impairment, Weight loss
NND 40-HVT	5	Socially inappropriate behavior, Admission to nursing home
NND 40-HVT	4	Dementia, Wandering behavior, Aphasia, Verbal impairment, Apraxias, Socially inappropriate behavior, Agitation, Hallucinations, Restlessness, Visual impairment, Markedly reduced dietary intake
NND 40-HVT	3	Muscle spasticity, Anxiety, Weight loss, Markedly reduced dietary intake
NND 40-HVT	2	Impaired mobility, Dementia, Agnosia, Apathy, Swallowing problem, General health deterioration, Cachexia, Markedly reduced dietary intake
NND 40-HVT	1	Socially inappropriate behavior
NND 40-HVT	0	Compulsive behavior
NND 37-RME	40	Hearing problem
NND 37-RME	23	Positive sensory symptoms
NND 37-RME	21	Other urinary problems
NND 37-RME	17	Sleep disturbances, Constipation
NND 37-RME	12	Dementia, Memory impairment, Confabulation, Disorientation, Wandering behavior, Apraxias, Compulsive behavior, Agitation
NND 37-RME	9	Vertigo, Dementia, Forgetful, Verbal impairment, Agitation, Fatigue, Day care, medical
NND 37-RME	8	Compulsive behavior, Hyperorality, Weight loss, Admission to nursing home
NND 37-RME	7	Socially inappropriate behavior, Aggressive behavior, Sleep disorders, circadian rhythm, Urinary incontinence, Constipation
NND 37-RME	5	Dementia, Other urinary problems
NND 37-RME	4	Compulsive behavior, Urinary incontinence, Weight loss
NND 37-RME	3	Dementia, Social disinihibition, Agitation, Aggressive behavior, Anxiety, Delirium, Fatigue, Weight loss
NND 37-RME	2	Muscle spasticity, Dementia, Apraxias, Hyperorality, Constipation, Seizures
NND 37-RME	1	Aggressive behavior, Constipation, Seizures, Headache, General health deterioration
NND 37-RME	0	Sleep disturbances, Swallowing problem, General health deterioration
NND 12-COA	19	Anxiety
NND 12-COA	7	Dementia, Amnesia, Forgetful, Poor short-term memory, Disorientation
NND 12-COA	2	Dementia, Admission to nursing home
NND 32-CSQ	2	Memory impairment, Disorientation, Restlessness
NND 07-DLO	Unknown	Headache
NND 07-DLO	30	Weight loss
NND 07-DLO	4	Weight loss, Markedly reduced dietary intake
NND 07-DLO	2	Dementia, Admission to nursing home
NND 07-DLO	1	Depressed mood, Restlessness, Hearing problem, Fatigue, Admission to nursing home
NND 07-DLO	0	Communication impairment, Aggressive behavior, Depressed mood, Restlessness, General health deterioration
NND 94-KVG	3	Forgetful
NND 94-KVG	2	Forgetful, Disorientation, Agitation, Aggressive behavior, Paranoia, Sleep disturbances, Day care, medical
NND 94-KVG	1	Memory impairment, Disorientation, Admission to nursing home
NND 94-KVG	0	Other urinary problems
NND 00-FPR	31	Fatigue
NND 00-FPR	30	Fatigue
NND 00-FPR	29	Fatigue
NND 00-FPR	28	Fatigue
NND 00-FPR	27	Other urinary problems, Fatigue
NND 00-FPR	26	Fatigue
NND 00-FPR	24	Sleep disturbances, Headache
NND 00-FPR	23	Anxiety, Depressed mood
NND 00-FPR	22	Anxiety, Depressed mood, Sleep disturbances
NND 00-FPR	16	Depressed mood
NND 00-FPR	13	Positive sensory symptoms, Sleep disturbances
NND 00-FPR	11	Sleep disturbances, Vivid dreaming
NND 00-FPR	9	Dementia, Memory impairment, Disorientation, Confusion, Executive dysfunction, Social disinihibition, Apathy, Changed moods or emotions, Depressed mood, Markedly reduced dietary intake, Day care, medical
NND 00-FPR	5	Dementia, Memory impairment, Poor short-term memory, Disorientation, Confusion, Compulsive behavior, Aggressive behavior, Paranoia, Delusions
NND 00-FPR	4	Wandering behavior, Unable to concentrate, Socially inappropriate behavior, Apathy, Compulsive behavior, Changed moods or emotions, Anxiety, Depressed mood, Sleep disorders, circadian rhythm, Restlessness, Admission to nursing home
NND 00-FPR	3	Muscle spasticity, Apraxias, Urinary incontinence, Swallowing problem, General health deterioration
NND 00-FPR	2	Agitation, Anxiety, Paranoia, Hallucinations
NND 00-FPR	1	Impaired mobility, Verbal impairment, Agitation, Urinary incontinence, Activities of daily living impaired
NND 00-FPR	0	Fatigue
NND 50-KIX	8	Dementia
NND 50-KIX	2	Agitation, Paranoia, Restlessness
NND 50-KIX	1	Socially inappropriate behavior, Stress, Markedly reduced dietary intake
NND 50-KIX	0	Markedly reduced dietary intake
NND 75-GWU	7	Muscle weakness
NND 75-GWU	6	Confusion, Seizures
NND 40-HNJ	8	Memory impairment, Headache
NND 40-HNJ	5	Decreased (fine) motor skills, Dementia, Memory impairment, Disorientation, Verbal impairment
NND 40-HNJ	3	Anxiety, Headache
NND 40-HNJ	2	Dementia, Disorientation, Wandering behavior, Apraxias, Depressed mood, Urinary incontinence, Activities of daily living impaired, Admission to nursing home
NND 40-HNJ	1	Confusion, Aggressive behavior, Hallucinations, Sleep disturbances, Constipation
NND 40-HNJ	0	Impaired mobility, Anxiety, Hallucinations, General health deterioration
NND 81-FNM	10	Dementia
NND 81-FNM	6	Dementia, Admission to nursing home
NND 81-FNM	0	Dementia
NND 93-TXH	10	Dementia
NND 93-TXH	9	Dementia, Forgetful, Other urinary problems
NND 93-TXH	8	Impaired mobility, Memory impairment, Disorientation, Visual impairment
NND 93-TXH	7	Memory impairment
NND 93-TXH	6	Forgetful, Fatigue
NND 93-TXH	5	Memory impairment, Unable to concentrate, Agitation, Urinary incontinence
NND 93-TXH	4	Impaired mobility, Memory impairment, Weight loss, Markedly reduced dietary intake
NND 93-TXH	3	Impaired mobility, Dementia, Communication impairment, Delirium, General health deterioration, Admission to nursing home
NND 93-TXH	2	Impaired mobility, Urinary incontinence, Activities of daily living impaired
NND 93-TXH	1	Fatigue, General health deterioration, Markedly reduced dietary intake
NND 93-TXH	0	Swallowing problem, General health deterioration, Markedly reduced dietary intake
NND 95-AEX	4	Dementia, General health deterioration
NND 95-AEX	2	Admission to nursing home
NND 95-AEX	0	Cachexia
NND 18-DJL	7	Amnesia, Admission to nursing home
NND 18-DJL	1	Admission to nursing home
NND 18-DJL	0	Hyperreflexia and other pathological reflexes, Impaired mobility, Dementia, Confusion, Unable to concentrate, Anxiety, Hallucinations, Delirium, General health deterioration, Markedly reduced dietary intake, Activities of daily living impaired, Admission to nursing home
NND 10-UPK	7	Dementia, Disorientation, Urinary incontinence
NND 10-UPK	6	Other urinary problems, General health deterioration, Admission to nursing home
NND 72-PAG	9	Memory impairment, Activities of daily living impaired
NND 72-PAG	8	Dementia, Memory impairment, Poor short-term memory, Executive dysfunction, Unable to concentrate, Stress
NND 72-PAG	7	Dementia
NND 72-PAG	6	Poor short-term memory, Disorientation, Verbal impairment, Executive dysfunction, Unable to concentrate, Depressed mood
NND 72-PAG	5	Memory impairment, Disorientation, Aphasia, Depressed mood
NND 72-PAG	4	Dementia, Anosognosia
NND 72-PAG	3	Hallucinations, Delirium, Restlessness
NND 72-PAG	2	Agnosia, Disorientation, Aphasia, Agitation, Aggressive behavior, Depressed mood, Admission to psychiatric hospital, Sleep disturbances, General health deterioration, Admission to nursing home
NND 72-PAG	0	Frequent falls, Impaired mobility, Dementia, Aggressive behavior, Anxiety, Depressed mood, Delirium, Urinary incontinence, Seizures, Fatigue, Cachexia, Markedly reduced dietary intake, Activities of daily living impaired, Admission to nursing home
NND 13-WBS	5	Dementia, Memory impairment, Weight loss
NND 13-WBS	4	Dementia, Memory impairment, Forgetful, Poor short-term memory, Depressed mood
NND 13-WBS	1	Impaired mobility, Dementia, Apraxias, Socially inappropriate behavior, Changed moods or emotions, Aggressive behavior, Anxiety, Depressed mood, Feeling suicidal, Hallucinations, Fatigue, General health deterioration, Activities of daily living impaired, Admission to nursing home
NND 13-WBS	0	Equilibration disorder, Impaired mobility, Compulsive behavior, Changed moods or emotions, Aggressive behavior, Anxiety, Hallucinations, Restlessness, Urinary incontinence, Swallowing problem, General health deterioration, Markedly reduced dietary intake
NND 99-SUD	Unknown	Impaired mobility
NND 99-SUD	17	Headache
NND 99-SUD	16	Dementia, Changed moods or emotions, Anxiety, Depressed mood
NND 99-SUD	12	Forgetful, Depressed mood
NND 99-SUD	10	Muscle weakness, Verbal impairment
NND 99-SUD	9	Anomia, Weight loss
NND 99-SUD	8	Forgetful, Constipation
NND 99-SUD	7	Constipation, Admission to nursing home
NND 23-EMA	11	Amnesia
NND 23-EMA	8	Disorientation, Socially inappropriate behavior, Apathy, Anxiety, Hallucinations, Urinary incontinence, General health deterioration, Activities of daily living impaired, Day care, medical
NND 23-EMA	7	Confusion, Activities of daily living impaired, Admission to nursing home
NND 23-EMA	5	Seizures
NND 23-EMA	4	Seizures
NND 77-NNJ	8	Dementia, Anosognosia, Memory impairment, Disorientation, Anomia, Executive dysfunction, Unable to concentrate, Socially inappropriate behavior, Apathy, Agitation, Aggressive behavior, Paranoia
NND 76-FUD	7	Dementia, Disorientation, Wandering behavior, Depressed mood, Fatigue, Admission to nursing home
NND 76-FUD	0	Verbal impairment, Apraxias, Compulsive behavior, General health deterioration
NND 91-QUI	13	Memory impairment, Headache
NND 91-QUI	11	Headache
NND 91-QUI	9	Dementia, Disorientation, Confusion, Anxiety
NND 91-QUI	8	Dementia, Activities of daily living impaired, Admission to nursing home
NND 91-QUI	7	Equilibration disorder, Impaired mobility, Memory impairment, Disorientation, Social disinihibition, Anxiety, Urinary incontinence, Activities of daily living impaired, Admission to nursing home
NND 91-QUI	6	Amnesia, Aphasia, Apraxias, Activities of daily living impaired
NND 91-QUI	4	Dementia, Apraxias, Markedly reduced dietary intake
NND 91-QUI	3	Muscle spasticity, Muscle rigidity, Activities of daily living impaired
NND 91-QUI	2	Muscle rigidity, Impaired mobility
NND 91-QUI	1	Muscle spasticity, Muscle rigidity, Seizures
NND 92-APA	5	Memory impairment, Disorientation, Executive dysfunction
NND 92-APA	1	Dementia, Memory impairment
NND 92-APA	0	Muscle weakness, Bradykinesia, Loss of coordination, Impaired mobility, Dementia, Memory impairment, Poor short-term memory, Confusion, Aphasia, Anomia, Apraxias, Executive dysfunction, Unable to concentrate, Urinary incontinence
NND 74-NPG	3	Dementia
NND 74-NPG	1	General health deterioration
NND 74-NPG	0	Parkinsonism, Disorientation, Socially inappropriate behavior, General health deterioration, Markedly reduced dietary intake, Admission to nursing home
NND 60-QLE	Unknown	Amnesia, Aphasia, Paranoia, Admission to nursing home
NND 96-YWZ	Unknown	Markedly reduced dietary intake
NND 96-YWZ	10	Forgetful, Executive dysfunction, Unable to concentrate, Markedly reduced dietary intake
NND 96-YWZ	1	Frequent falls, Dementia, Disorientation, Wandering behavior, Executive dysfunction, Agitation, Aggressive behavior, Feeling suicidal, Admission to psychiatric hospital, Admission to nursing home
NND 96-YWZ	0	Muscle weakness, Hyperreflexia and other pathological reflexes, Markedly reduced dietary intake
NND 33-NHQ	4	Dementia
NND 33-NHQ	1	Negative sensory symptoms, Dementia, Anosognosia, Façade behavior, Memory impairment, Disorientation, Aphasia, Anomia, Verbal impairment, Apraxias, Unable to concentrate, Social disinihibition, Changed moods or emotions, Aggressive behavior, Hallucinations, Admission to nursing home
NND 22-RHE	8	Dementia
NND 22-RHE	3	Impaired mobility, Dementia, Memory impairment, Disorientation, Socially inappropriate behavior, Apathy, Aggressive behavior, Restlessness, Urinary incontinence, Activities of daily living impaired, Admission to nursing home
NND 22-RHE	2	Dementia, Hearing problem, General health deterioration
NND 22-RHE	1	Aphasia, Apraxias, Activities of daily living impaired
NND 22-RHE	0	Dementia, Markedly reduced dietary intake
NND 91-TUV	20	Memory impairment
NND 91-TUV	17	Dementia
NND 91-TUV	16	Muscle weakness, Positive sensory symptoms, Aphasia, Verbal impairment, Hearing problem, Headache
NND 91-TUV	12	Memory impairment, Verbal impairment, Dysarthria, General health deterioration
NND 91-TUV	8	Dementia, Agnosia, Aphasia, Communication impairment, Apraxias, Aggressive behavior, Restlessness, Seizures, Activities of daily living impaired
NND 91-TUV	7	Hyperreflexia and other pathological reflexes, Bradykinesia, Muscle rigidity, Loss of coordination, Impaired mobility, Dementia, Agnosia, Apathy, Aggressive behavior, Depressed mood, Admission to nursing home
NND 91-TUV	6	Impaired mobility, Restlessness
NND 91-TUV	5	Muscle spasticity, Hyperreflexia and other pathological reflexes, Dementia, Communication impairment, Swallowing problem, Seizures, General health deterioration, Activities of daily living impaired
NND 91-TUV	4	Muscle weakness, Muscle spasticity, Equilibration disorder, Sleep disturbances, Seizures, Fatigue, General health deterioration, Markedly reduced dietary intake
NND 91-TUV	3	Muscle weakness, Sleep disturbances, Swallowing problem, Seizures, Fatigue, Markedly reduced dietary intake
NND 91-TUV	2	Muscle rigidity, Anosognosia, Disorientation, Verbal impairment, Unable to concentrate, Sleep disturbances, Urinary incontinence, Swallowing problem, Seizures, Activities of daily living impaired
NND 91-TUV	1	Sleep disturbances, Seizures
NND 91-TUV	0	Swallowing problem
NND 04-CCQ	12	Sleep disturbances
NND 04-CCQ	1	Memory impairment, Paranoia
NND 04-CCQ	0	Dementia, Restlessness, Admission to nursing home
NND 63-OCO	6	Dementia, Disorientation, Delirium, General health deterioration, Admission to nursing home
NND 63-OCO	5	Admission to nursing home
NND 06-AJP	5	Memory impairment, Disorientation, Compulsive behavior, General health deterioration, Day care, medical
NND 06-AJP	2	Dementia, Memory impairment, Poor short-term memory, Activities of daily living impaired, Admission to nursing home
NND 06-AJP	1	Dementia, Apraxias, Sleep disorders, circadian rhythm, Other urinary problems, Fatigue, General health deterioration, Markedly reduced dietary intake
NND 67-RVU	13	Bradykinesia, Dementia, Memory impairment, Disorientation, Anomia, Unable to concentrate, Changed moods or emotions, Anxiety, Depressed mood, Headache, Cachexia, Weight loss
NND 67-RVU	12	Memory impairment, Poor short-term memory, Disorientation
NND 67-RVU	9	Admission to nursing home
NND 67-RVU	3	Muscle spasticity
NND 67-RVU	0	Markedly reduced dietary intake
NND 63-XGW	2	Memory impairment
NND 63-XGW	1	Memory impairment, Poor short-term memory, Disorientation, Changed moods or emotions, Admission to nursing home
NND 63-XGW	0	Anxiety, Paranoia, General health deterioration
NND 34-JXG	16	Forgetful
NND 34-JXG	12	Dementia
NND 34-JXG	8	Memory impairment, Anxiety
NND 34-JXG	6	Dementia, Seizures, Admission to nursing home
NND 34-JXG	5	Equilibration disorder, Anxiety
NND 34-JXG	4	Swallowing problem, Seizures
NND 34-JXG	2	Other urinary problems, Constipation, Seizures
NND 34-JXG	1	Other urinary problems, Constipation, Seizures
NND 34-JXG	0	Other urinary problems, Constipation, Seizures
NND 88-STD	15	Fatigue
NND 88-STD	13	Impaired mobility, Other urinary problems
NND 88-STD	12	Urinary incontinence, Other urinary problems
NND 88-STD	9	Positive sensory symptoms, Fatigue, General health deterioration
NND 88-STD	7	Sleep disturbances
NND 88-STD	5	Impaired mobility, Weight loss, Markedly reduced dietary intake, Admission to nursing home
NND 88-STD	2	Dementia, Memory impairment, Amnesia, Forgetful, Poor short-term memory, Agnosia, Disorientation, Confusion, Changed moods or emotions, Depressed mood, Hearing problem, Activities of daily living impaired
NND 88-STD	1	Dementia, Memory impairment, Poor short-term memory, Agnosia, Disorientation, Anomia, Verbal impairment, Compulsive behavior, Visual impairment, General health deterioration, Weight loss, Markedly reduced dietary intake, Activities of daily living impaired
NND 88-STD	0	Tremor, Muscle rigidity, Wandering behavior, Socially inappropriate behavior, Aggressive behavior, Sleep disturbances, Restlessness, Urinary incontinence, Constipation, Fatigue, Markedly reduced dietary intake, Admission to nursing home
NND 11-TEG	Unknown	Muscle spasticity, Dementia, Urinary incontinence, Constipation, Swallowing problem, Markedly reduced dietary intake
NND 11-TEG	12	Forgetful
NND 11-TEG	8	Muscle weakness, Negative sensory symptoms
NND 11-TEG	4	Vertigo, Dementia, Memory impairment, Confusion, Apathy, Depressed mood, Sleep disturbances, Other urinary problems, Fatigue, Weight loss, Markedly reduced dietary intake
NND 11-TEG	2	Frequent falls, Agitation, Aggressive behavior, Sleep disturbances, Urinary incontinence, Fatigue, Weight loss, Day care, medical, Admission to nursing home
NND 11-TEG	1	Muscle spasticity, Nystagmus, Agitation, Seizures, Fatigue, General health deterioration
NND 37-HVI	3	Memory impairment, Disorientation, Apraxias
NND 37-HVI	1	Dementia, Admission to nursing home
NND 37-HVI	0	Paranoia, Hearing problem, Other urinary problems
NND 19-SSR	5	Dementia, Façade behavior, Memory impairment, Amnesia, Changed moods or emotions, Fatigue, Weight loss, Activities of daily living impaired
NND 31-ZGI	9	Dementia, Bradyphrenia, Forgetful, Anomia, Verbal impairment
NND 31-ZGI	8	Bradykinesia, Equilibration disorder, Bradyphrenia, Memory impairment, Poor short-term memory, Disorientation, Aphasia, Anomia, Apraxias, Unable to concentrate, Changed moods or emotions, Headache
NND 31-ZGI	7	Dementia, Anomia, Stress
NND 31-ZGI	6	Dementia, Bradyphrenia, Memory impairment, Forgetful, Aphasia, Anomia, Verbal impairment, Executive dysfunction, Unable to concentrate
NND 31-ZGI	5	Dementia, Memory impairment, Forgetful, Aphasia, Verbal impairment, Executive dysfunction, Unable to concentrate
NND 31-ZGI	4	Dementia, Memory impairment, Anomia, Verbal impairment, Stress, General health deterioration, Activities of daily living impaired
NND 31-ZGI	3	Dementia, Memory impairment, Poor short-term memory, Aphasia, Verbal impairment, Apraxias, Activities of daily living impaired
NND 31-ZGI	2	Dementia, Memory impairment, Disorientation, Confusion, Anomia, Dysarthria, Apraxias, Changed moods or emotions, Delirium, Activities of daily living impaired, Day care, medical, Admission to nursing home
NND 31-ZGI	1	Impaired mobility, Dementia, Disorientation, Anomia, Verbal impairment, Apraxias, Changed moods or emotions, Agitation, Depressed mood, Paranoia, Sleep disturbances, Restlessness, Constipation, General health deterioration
NND 31-ZGI	0	Dementia, Agnosia, Aphasia, Apraxias, Compulsive behavior, Agitation, Aggressive behavior, Anxiety, Restlessness, Urinary incontinence, Seizures, Cachexia, Weight loss, Activities of daily living impaired
NND 78-WAZ	Unknown	Verbal impairment
NND 78-WAZ	9	Dementia, Memory impairment, Disorientation, Socially inappropriate behavior, Psychosis, Hallucinations, Sleep disturbances, Activities of daily living impaired, Admission to nursing home
NND 78-WAZ	8	Urinary incontinence, Activities of daily living impaired
NND 78-WAZ	7	Frequent falls, Memory impairment, Agnosia, Disorientation, Urinary incontinence, Activities of daily living impaired
NND 78-WAZ	0	Impaired mobility, Anosognosia, Sleep disturbances, General health deterioration, Markedly reduced dietary intake, Activities of daily living impaired
NND 59-EDZ	5	Forgetful, Poor short-term memory, Disorientation, Paranoia
NND 98-QJH	14	Poor short-term memory
NND 98-QJH	13	Forgetful, Socially inappropriate behavior, Paranoia, Delusions
NND 98-QJH	8	Impaired mobility, Dementia, Confusion, Socially inappropriate behavior, Psychosis, Hallucinations, General health deterioration, Admission to nursing home
NND 98-QJH	4	Disorientation, Wandering behavior, Aphasia, Apraxias, Compulsive behavior, Changed moods or emotions, Paranoia, Activities of daily living impaired
NND 98-QJH	3	Impaired mobility
NND 98-QJH	2	Constipation, Markedly reduced dietary intake
NND 98-QJH	1	Constipation
NND 98-QJH	0	Other urinary problems, Constipation, Markedly reduced dietary intake
NND 18-BNA	17	Hearing problem
NND 18-BNA	12	Visual impairment
NND 18-BNA	8	Dementia, Memory impairment, Forgetful, Disorientation, Depressed mood, Paranoia, Admission to nursing home
NND 18-BNA	7	Dementia, Memory impairment, Disorientation
NND 18-BNA	3	Seizures
NND 18-BNA	1	Muscle spasticity, Impaired mobility, Agnosia, Disorientation, Verbal impairment, Communication impairment, Socially inappropriate behavior, Other urinary problems
NND 07-ETJ	10	Forgetful, Confusion
NND 07-ETJ	8	Dementia, Memory impairment, Forgetful, Disorientation, Communication impairment, Unable to concentrate
NND 07-ETJ	6	Anosognosia, Memory impairment, Forgetful, Poor short-term memory, Agnosia, Disorientation, Aphasia, Apraxias, Aggressive behavior, Sleep disorders, circadian rhythm, Hearing problem, Urinary incontinence, Seizures, Activities of daily living impaired
NND 07-ETJ	5	Equilibration disorder, Impaired mobility, Memory impairment, Aggressive behavior, Weight loss
NND 07-ETJ	4	Impaired mobility, Anosognosia, Verbal impairment, Socially inappropriate behavior, Aggressive behavior, Anxiety, General health deterioration
NND 07-ETJ	3	Impaired mobility, Seizures
NND 07-ETJ	1	Impaired mobility, Memory impairment, Changed moods or emotions, Seizures, Activities of daily living impaired
NND 99-XDX	1	Dementia, Memory impairment, Poor short-term memory, Disorientation
NND 99-XDX	0	Muscle weakness, Aphasia
NND 13-TTR	3	Dementia, Anosognosia, Wandering behavior, Apathy, Aggressive behavior, Sleep disturbances, Activities of daily living impaired, Day care, medical
NND 13-TTR	1	Frequent falls, Wandering behavior, Compulsive behavior, Changed moods or emotions, Aggressive behavior, Paranoia, Hallucinations, Sleep disorders, circadian rhythm, Sleep disturbances, Urinary incontinence, Seizures, Activities of daily living impaired, Admission to nursing home
NND 13-TTR	0	Tremor, Equilibration disorder, Impaired mobility, Dementia, Confusion, Compulsive behavior, Agitation, Aggressive behavior, Paranoia, Urinary incontinence, Swallowing problem, General health deterioration, Markedly reduced dietary intake, Activities of daily living impaired
NND 26-XYW	6	Dementia
NND 26-XYW	2	Impaired mobility, Wandering behavior, Communication impairment, Apraxias, Restlessness, General health deterioration, Weight loss, Activities of daily living impaired, Admission to nursing home
NND 26-XYW	1	Impaired mobility, Communication impairment, Apraxias, General health deterioration, Weight loss
NND 26-XYW	0	Impaired mobility, Communication impairment, Apraxias, General health deterioration, Weight loss
NND 13-FKL	9	Dementia, Wandering behavior, Verbal impairment, Communication impairment, Anxiety, Restlessness, General health deterioration, Admission to nursing home
NND 13-FKL	8	Sleep disturbances
NND 13-FKL	0	General health deterioration
NND 85-OYU	3	Decreased (fine) motor skills, Dementia, Anosognosia, Memory impairment, Forgetful, Agnosia, Executive dysfunction, Unable to concentrate, Socially inappropriate behavior, Paranoia, Day care, medical
NND 85-OYU	0	Expressionless face, Apraxias, Restlessness, Other urinary problems, General health deterioration, Markedly reduced dietary intake, Admission to nursing home
NND 50-TGC	7	Dementia
NND 50-TGC	3	Anosognosia, Disorientation, Activities of daily living impaired, Admission to nursing home
NND 50-TGC	1	Apraxias, Activities of daily living impaired
NND 50-TGC	0	Verbal impairment, General health deterioration, Weight loss, Activities of daily living impaired
NND 13-ZZM	9	Dementia, Disorientation, Changed moods or emotions, Delusions, Seizures, Admission to nursing home
NND 13-ZZM	4	Impaired mobility, Dementia
NND 13-ZZM	0	Dementia
NND 41-EGV	Unknown	Memory impairment, Admission to nursing home
NND 41-EGV	15	Aggressive behavior, Activities of daily living impaired
NND 41-EGV	13	Memory impairment
NND 41-EGV	9	Socially inappropriate behavior, Aggressive behavior, Activities of daily living impaired
NND 41-EGV	8	Dementia, Anosognosia, Memory impairment, Disorientation, Executive dysfunction, Unable to concentrate, Socially inappropriate behavior, Apathy, Compulsive behavior, Changed moods or emotions, Aggressive behavior, Paranoia, Sleep disturbances, Restlessness, Urinary incontinence, Fatigue, Activities of daily living impaired, Admission to nursing home
NND 41-EGV	7	Equilibration disorder
NND 41-EGV	6	Agnosia, Aggressive behavior, Urinary incontinence, Activities of daily living impaired
NND 41-EGV	5	Anosognosia, Agnosia, Communication impairment, Activities of daily living impaired
NND 41-EGV	4	Frequent falls, Apathy, Aggressive behavior, Anxiety
NND 41-EGV	3	Changed moods or emotions, Fatigue, General health deterioration
NND 41-EGV	2	Aggressive behavior, Restlessness
NND 41-EGV	1	Impaired mobility
NND 41-EGV	0	Urinary incontinence, Markedly reduced dietary intake
NND 03-CVU	9	Dementia
NND 03-CVU	3	Dementia, Disorientation, Confusion, Communication impairment, Hallucinations, Delusions, General health deterioration, Admission to nursing home
NND 03-CVU	2	Aphasia, Seizures, General health deterioration
NND 34-SJX	45	Anxiety, Depressed mood
NND 34-SJX	29	Anxiety, Depressed mood
NND 34-SJX	19	Anxiety, Depressed mood
NND 34-SJX	7	Forgetful, Anxiety, Depressed mood
NND 34-SJX	4	Poor short-term memory
NND 34-SJX	3	Amnesia
NND 34-SJX	1	Psychosis
NND 19-CDE	7	Dementia
NND 19-CDE	2	Activities of daily living impaired, Admission to nursing home
NND 33-RZF	13	Dementia, Memory impairment, Confusion, Unable to concentrate, Apathy
NND 33-RZF	12	Memory impairment, Unable to concentrate
NND 33-RZF	6	Dementia, Verbal impairment, Aggressive behavior, Admission to psychiatric hospital, Hallucinations, General health deterioration
NND 33-RZF	5	Dementia, Aggressive behavior, Stress
NND 43-NMA	7	Dementia, Amnesia
NND 43-NMA	2	Memory impairment, Disorientation, Unable to concentrate, Restlessness, General health deterioration, Admission to nursing home
NND 52-XWE	9	Memory impairment, Amnesia, Seizures
NND 52-XWE	7	Seizures
NND 52-XWE	6	Dementia, Memory impairment, Social disinihibition, Apathy, Changed moods or emotions, Aggressive behavior
NND 52-XWE	5	Tremor, Dementia, Memory impairment, Disorientation
NND 52-XWE	4	Dementia, Memory impairment, Social disinihibition, Changed moods or emotions
NND 52-XWE	3	Dementia, Memory impairment, Anomia, Apathy
NND 52-XWE	1	Equilibration disorder, Frequent falls, Dementia, Social disinihibition, Activities of daily living impaired
NND 52-XWE	0	Compulsive behavior, Aggressive behavior, Admission to nursing home
NND 64-HNP	6	Equilibration disorder, Impaired mobility, Dementia, Façade behavior, Memory impairment, Forgetful, Disorientation, Verbal impairment, Apraxias, Apathy, Changed moods or emotions, Anxiety, Depressed mood, General health deterioration
NND 64-HNP	4	Dementia, Constipation
NND 64-HNP	3	Dementia, Sleep disturbances, Hearing problem
NND 64-HNP	2	Impaired mobility, Dementia
NND 64-HNP	1	Dementia, Activities of daily living impaired
NND 64-HNP	0	Parkinsonism, Bradykinesia, Impaired mobility, Dementia, Wandering behavior, Apraxias, Sleep disturbances, Urinary incontinence, Constipation, Swallowing problem, Seizures, General health deterioration, Cachexia, Markedly reduced dietary intake, Activities of daily living impaired, Day care, medical, Admission to nursing home
NND 17-NMO	11	Dementia, Bradyphrenia, Memory impairment, Disorientation, Restlessness, General health deterioration, Day care, medical
NND 17-NMO	2	Memory impairment, Disorientation, Anxiety, Paranoia, Hallucinations, Restlessness, Admission to nursing home
NND 17-NMO	1	Seizures
NND 17-NMO	0	Constipation, Markedly reduced dietary intake
NND 24-XGI	6	Disorientation
NND 24-XGI	3	Dementia, Façade behavior, Forgetful, Poor short-term memory, Anomia, Communication impairment
NND 24-XGI	2	Dementia, Psychosis, Hallucinations, Delirium, Weight loss
NND 24-XGI	1	Parkinsonism, Muscle rigidity, Impaired mobility, Confabulation, Disorientation, Wandering behavior, Aphasia, Social disinihibition, Socially inappropriate behavior, Compulsive behavior, Agitation, Anxiety, Psychosis, Hallucinations, Sleep disturbances, Restlessness, Urinary incontinence, Weight loss, Admission to nursing home
NND 24-XGI	0	Socially inappropriate behavior, Sleep disturbances, General health deterioration, Cachexia, Markedly reduced dietary intake
NND 16-CBU	26	Constipation
NND 16-CBU	16	Headache
NND 16-CBU	12	Dementia, Amnesia, Forgetful, Disorientation, Depressed mood
NND 16-CBU	8	Dementia, Memory impairment, Amnesia, Forgetful, Disorientation, Fatigue
NND 16-CBU	5	Dementia
NND 16-CBU	4	Anomia, Compulsive behavior, Aggressive behavior, Admission to nursing home
NND 06-PTB	11	Frequent falls
NND 06-PTB	9	Anxiety
NND 06-PTB	8	Urinary incontinence, Other urinary problems
NND 06-PTB	7	Impaired mobility
NND 06-PTB	6	Memory impairment, Forgetful
NND 06-PTB	4	Dementia, Memory impairment, Forgetful, Disorientation, Confusion, Executive dysfunction, Unable to concentrate, Socially inappropriate behavior
NND 06-PTB	3	Impaired mobility, Dementia, Memory impairment, Forgetful, Wandering behavior, Confusion, Socially inappropriate behavior, Apathy, Depressed mood, Restlessness, Hearing problem, Urinary incontinence, General health deterioration
NND 06-PTB	2	Muscle weakness, Positive sensory symptoms, Frequent falls, Dementia, Memory impairment, Forgetful, Disorientation, Wandering behavior, Verbal impairment, Markedly reduced dietary intake, Admission to nursing home
NND 06-PTB	1	Markedly reduced dietary intake
NND 06-PTB	0	General health deterioration, Markedly reduced dietary intake
NND 01-HDT	10	Dementia, Memory impairment
NND 01-HDT	6	Dementia, Memory impairment, Disorientation, Verbal impairment, Anxiety, Depressed mood, Hallucinations
NND 01-HDT	4	Dementia, Memory impairment, Disorientation, Apraxias
NND 01-HDT	2	Seizures
NND 01-HDT	0	General health deterioration
NND 51-ITU	37	Memory impairment, Seizures
NND 51-ITU	36	Muscle spasticity
NND 51-ITU	26	Muscle spasticity
NND 51-ITU	23	Muscle spasticity
NND 51-ITU	21	Muscle spasticity
NND 51-ITU	19	Muscle spasticity
NND 51-ITU	17	Seizures
NND 51-ITU	7	Parkinsonism, Bradykinesia, Muscle rigidity, Decreased (fine) motor skills, Memory impairment, Seizures, General health deterioration
NND 51-ITU	5	Hallucinations, General health deterioration, Activities of daily living impaired
NND 51-ITU	4	Bradykinesia, Muscle rigidity, Equilibration disorder, Decreased (fine) motor skills, Impaired mobility, Verbal impairment, Unable to concentrate
NND 51-ITU	3	Muscle weakness, Memory impairment, Amnesia, Forgetful, Disorientation, Dysarthria, Seizures
NND 51-ITU	2	Impaired mobility, Fatigue, General health deterioration, Admission to nursing home
NND 51-ITU	0	Seizures
NND 57-MIA	Unknown	Dementia, Seizures, General health deterioration
NND 57-MIA	9	Dementia
NND 57-MIA	5	Admission to nursing home
NND 57-MIA	2	Dementia
NND 31-AQE	16	Anxiety, Sleep disturbances, Weight loss, Activities of daily living impaired
NND 31-AQE	15	Dementia, Memory impairment, Anxiety, Depressed mood
NND 31-AQE	14	Forgetful, Anxiety
NND 31-AQE	13	Depressed mood, Markedly reduced dietary intake
NND 31-AQE	9	Anxiety
NND 31-AQE	5	Dementia, Forgetful, Anxiety, Depressed mood, General health deterioration, Weight loss
NND 31-AQE	2	Dementia, Admission to nursing home
NND 31-AQE	1	Dementia, Forgetful, Disorientation, Apraxias, General health deterioration, Activities of daily living impaired
NND 31-AQE	0	Apraxias, Anxiety, Markedly reduced dietary intake
NND 98-XYM	7	Dementia, Admission to nursing home
NND 98-XYM	0	Dementia, Memory impairment, Disorientation, Aphasia, Apraxias
NND 06-KZK	16	Dementia
NND 06-KZK	8	Amnesia, Disorientation, Verbal impairment, Socially inappropriate behavior, Compulsive behavior, Admission to nursing home
NND 06-KZK	0	Muscle spasticity, Muscle rigidity, Markedly reduced dietary intake
NND 48-IHH	7	Dementia, Façade behavior, Memory impairment, Depressed mood, Paranoia, Delusions
NND 48-IHH	6	Amnesia, Paranoia
NND 48-IHH	4	Memory impairment, Confabulation, Verbal impairment, Paranoia, Restlessness, Weight loss, Markedly reduced dietary intake, Admission to nursing home
NND 48-IHH	3	Dementia
NND 48-IHH	2	Negative sensory symptoms, Frequent falls, Agnosia, Confusion, Anomia, Urinary incontinence, Activities of daily living impaired
NND 48-IHH	1	Dementia, Confusion
NND 48-IHH	0	Frequent falls, Impaired mobility, Dementia, Markedly reduced dietary intake
NND 03-GDE	9	Forgetful
NND 03-GDE	7	Forgetful
NND 03-GDE	6	Forgetful, Anomia
NND 03-GDE	4	Poor short-term memory, Verbal impairment, Admission to nursing home
NND 03-GDE	1	Depressed mood
NND 63-IKG	12	General health deterioration
NND 63-IKG	9	Expressionless face, Bradykinesia, Dementia, Memory impairment, Disorientation, Anomia, Verbal impairment, Apraxias, Depressed mood
NND 63-IKG	8	Dementia, Apraxias, Agitation, Aggressive behavior
NND 63-IKG	7	Dementia, Disorientation, Wandering behavior, Aphasia, Apraxias, Anxiety, Hallucinations, Delusions
NND 63-IKG	6	Parkinsonism, Muscle rigidity, Dementia, Memory impairment, Aphasia, Apraxias, Aggressive behavior, Psychosis, Delirium, Fatigue, Markedly reduced dietary intake, Activities of daily living impaired, Admission to nursing home
NND 09-UHO	8	Bradykinesia, Dementia, Anosognosia, Memory impairment, Poor short-term memory, Agnosia, Disorientation, Anomia, Communication impairment, Apraxias, Unable to concentrate
NND 09-UHO	7	Hyperreflexia and other pathological reflexes, Dementia, Memory impairment, Disorientation, Anomia, Constipation
NND 09-UHO	6	Visual impairment
NND 09-UHO	5	Agnosia
NND 09-UHO	4	Decreased (fine) motor skills, Memory impairment, Anomia, Day care, medical
NND 09-UHO	3	Decreased (fine) motor skills, Dementia, Agnosia, Apraxias, General health deterioration
NND 09-UHO	2	Memory impairment, Amnesia, Agnosia, Verbal impairment, Visual impairment, General health deterioration
NND 09-UHO	1	Dementia, Changed moods or emotions
NND 02-NCL	Unknown	Dementia, Memory impairment, Aphasia
NND 02-NCL	11	Other urinary problems
NND 02-NCL	8	Muscle weakness
NND 02-NCL	7	Sleep disturbances
NND 72-QEB	13	Dementia, Memory impairment, Disorientation, Anxiety, Paranoia
NND 72-QEB	5	Dementia, Disorientation, Depressed mood, Day care, medical, Admission to nursing home
NND 72-QEB	4	Anxiety, Admission to nursing home
NND 72-QEB	3	Other urinary problems, General health deterioration, Markedly reduced dietary intake
NND 72-QEB	2	Restlessness, Visual impairment
NND 72-QEB	1	Parkinsonism, Seizures
NND 72-QEB	0	Cachexia, Markedly reduced dietary intake
NND 89-RWV	0	Muscle weakness, Frequent falls, Disorientation, Agitation, Admission to nursing home
NND 12-WCZ	7	Dementia
NND 12-WCZ	1	Admission to nursing home
NND 81-MFO	9	Dementia
NND 81-MFO	6	Dementia, Memory impairment, Disorientation, Unable to concentrate, Apathy, Aggressive behavior
NND 81-MFO	5	Dementia, Activities of daily living impaired
NND 81-MFO	4	Dementia, Aphasia, Communication impairment, Admission to nursing home
NND 81-MFO	0	Markedly reduced dietary intake
NND 67-GBW	20	Confusion
NND 67-GBW	17	Confusion
NND 67-GBW	8	Dementia, Anxiety, Hallucinations
NND 67-GBW	7	Anxiety, Hallucinations
NND 67-GBW	6	Anxiety, Hallucinations
NND 67-GBW	5	Anxiety, Hallucinations
NND 67-GBW	4	Dementia, Memory impairment, Poor short-term memory, Disorientation, Wandering behavior, Confusion, Apraxias, Executive dysfunction, Changed moods or emotions, Anxiety, Paranoia, Hallucinations, Restlessness, Admission to nursing home
NND 67-GBW	3	Muscle rigidity, Frequent falls, Impaired mobility, Dementia, Memory impairment, Poor short-term memory, Agnosia, Disorientation, Wandering behavior, Confusion, Anomia, Dysarthria, Apraxias, Unable to concentrate, Agitation, Anxiety, Depressed mood, Paranoia, Hallucinations, Delirium, Urinary incontinence, Swallowing problem, Activities of daily living impaired, Admission to nursing home
NND 67-GBW	2	Frequent falls, Impaired mobility, Dementia, Wandering behavior, Apraxias, Agitation, Aggressive behavior, Depressed mood, Paranoia, Hallucinations, Restlessness, Fatigue, Activities of daily living impaired
NND 67-GBW	1	Frequent falls, Impaired mobility, Changed moods or emotions, Aggressive behavior, Restlessness, Urinary incontinence, Seizures, Markedly reduced dietary intake, Activities of daily living impaired
NND 67-GBW	0	Anxiety, Markedly reduced dietary intake
NND 05-YRE	6	Dementia, Bradyphrenia, Memory impairment, Forgetful, Disorientation, Anomia, Unable to concentrate, Compulsive behavior
NND 05-YRE	4	Dementia, Anosognosia, Social disinihibition, Compulsive behavior, Agitation, General health deterioration
NND 05-YRE	3	Memory impairment, Poor short-term memory, Unable to concentrate, Agitation, Anxiety, Sleep disturbances
NND 05-YRE	2	Day care, medical
NND 05-YRE	1	Dementia, Agitation, Sleep disturbances, Activities of daily living impaired
NND 05-YRE	0	Dementia, Memory impairment, Agitation, General health deterioration, Weight loss, Activities of daily living impaired, Admission to nursing home
NND 12-NJA	25	Hyperorality, Depressed mood
NND 12-NJA	11	Paranoia, General health deterioration, Markedly reduced dietary intake
NND 12-NJA	8	Confabulation, Hypotension, orthostatic, Markedly reduced dietary intake
NND 12-NJA	6	Markedly reduced dietary intake
NND 12-NJA	5	Memory impairment, Disorientation, Socially inappropriate behavior, Changed moods or emotions, Aggressive behavior, Urinary incontinence, Admission to nursing home
NND 12-NJA	4	Anosognosia, Memory impairment, Confabulation, Disorientation, Changed moods or emotions, Agitation, Paranoia, Hallucinations, Delusions, Activities of daily living impaired, Admission to nursing home
NND 12-NJA	2	Muscle weakness
NND 20-LLG	Unknown	Dementia, Anosognosia, Memory impairment, Disorientation, Compulsive behavior, Depressed mood, Fatigue
NND 20-LLG	13	Memory impairment, Communication impairment, Compulsive behavior, Anxiety, Depressed mood, Constipation, Fatigue
NND 20-LLG	11	Sleep disturbances
NND 20-LLG	10	Dementia, Memory impairment, Changed moods or emotions, Anxiety, Depressed mood, Sleep disturbances
NND 20-LLG	8	Dementia, Memory impairment, Executive dysfunction, Activities of daily living impaired, Day care, medical
NND 07-RBA	7	Activities of daily living impaired, Day care, medical
NND 07-RBA	6	Forgetful, Depressed mood
NND 07-RBA	5	Anosognosia, Memory impairment, Disorientation, Confusion, Communication impairment, Hyperorality, Sleep disturbances, Day care, medical
NND 07-RBA	3	Impaired mobility, Dementia, Memory impairment, Poor short-term memory, Confabulation, Disorientation, Confusion, Communication impairment, Unable to concentrate, Aggressive behavior, Depressed mood, Sleep disturbances, Urinary incontinence, Fatigue, General health deterioration, Activities of daily living impaired, Admission to nursing home
NND 07-RBA	2	Changed moods or emotions, Sleep disturbances, Urinary incontinence, Constipation, Fatigue
NND 07-RBA	1	Equilibration disorder, Impaired mobility, Anosognosia, Socially inappropriate behavior, Aggressive behavior, Sleep disturbances, Constipation, Fatigue
NND 07-RBA	0	Impaired mobility, Dementia, Apathy, Depressed mood, Paranoia, Restlessness, Constipation, Swallowing problem, Seizures, Fatigue, General health deterioration, Markedly reduced dietary intake, Activities of daily living impaired
NND 47-POB	8	Dementia, Agnosia
NND 47-POB	6	Memory impairment, Disorientation, Depressed mood, Urinary incontinence, General health deterioration, Activities of daily living impaired, Admission to nursing home
NND 47-POB	4	Dementia, Depressed mood, Admission to nursing home
NND 47-POB	0	General health deterioration
NND 08-MAS	39	Aggressive behavior, Depressed mood
NND 08-MAS	36	Changed moods or emotions, Aggressive behavior, Anxiety, Depressed mood, Sleep disturbances
NND 08-MAS	20	Depressed mood, Fatigue
NND 08-MAS	15	Dementia, Aggressive behavior, Fatigue
NND 08-MAS	14	Dementia, Bradyphrenia, Memory impairment, Forgetful, Anomia, Unable to concentrate, Apathy, Aggressive behavior, Depressed mood, Psychosis, Admission to psychiatric hospital, Paranoia, Headache
NND 08-MAS	13	Memory impairment, Unable to concentrate
NND 08-MAS	11	Dementia, Anosognosia, Memory impairment, Agnosia, Disorientation, Aggressive behavior, Hallucinations
NND 08-MAS	10	Parkinsonism, Equilibration disorder, Impaired mobility, Disorientation, Wandering behavior, Agitation, Anxiety, Hallucinations, Sleep disturbances, Restlessness, Urinary incontinence, Admission to nursing home
NND 08-MAS	7	Impaired mobility, Dementia, Agnosia, Aggressive behavior, General health deterioration
NND 08-MAS	0	Impaired mobility, Activities of daily living impaired
NND 70-GIR	3	Dementia, Bradyphrenia, Anosognosia, Memory impairment, Anomia, Apathy
NND 70-GIR	0	Hyperreflexia and other pathological reflexes, Memory impairment, Disorientation, Anomia, Verbal impairment, Apraxias, Compulsive behavior, Changed moods or emotions, Agitation, Aggressive behavior, Anxiety, Sleep disturbances, Restlessness, Constipation, Seizures, Fatigue, Activities of daily living impaired, Admission to nursing home
NND 26-IGQ	12	Hearing problem
NND 26-IGQ	8	Positive sensory symptoms, Muscle rigidity, Impaired mobility, Memory impairment, Disorientation, Anomia, Verbal impairment, Unable to concentrate, General health deterioration
NND 26-IGQ	7	Bradykinesia, Memory impairment, Amnesia, Forgetful, Disorientation, Anomia, Unable to concentrate, Headache, General health deterioration
NND 26-IGQ	6	Equilibration disorder, Dementia, Bradyphrenia, Anosognosia, Memory impairment, Forgetful, Agnosia, Disorientation, Anomia, Verbal impairment, Apraxias, Executive dysfunction, Unable to concentrate, Compulsive behavior, Changed moods or emotions, Anxiety, Depressed mood, Hearing problem, Headache, Weight loss
NND 26-IGQ	5	Muscle spasticity, Bradykinesia, Muscle rigidity, Impaired mobility, Forgetful
NND 26-IGQ	4	Bradykinesia, Impaired mobility, Dementia, Disorientation, General health deterioration
NND 26-IGQ	3	Weight loss, Markedly reduced dietary intake, Activities of daily living impaired
NND 26-IGQ	2	Sleep disturbances, Restlessness, Seizures, Activities of daily living impaired
NND 26-IGQ	1	Impaired mobility, Dementia, Anosognosia, Memory impairment, Disorientation, Anomia, Communication impairment, Apathy, Anxiety, Restlessness, Visual impairment, Urinary incontinence, Activities of daily living impaired, Day care, medical
NND 26-IGQ	0	Tremor, Muscle rigidity, Impaired mobility, Wandering behavior, Compulsive behavior, Anxiety, Restlessness, Constipation, Fatigue, General health deterioration, Markedly reduced dietary intake, Activities of daily living impaired, Admission to nursing home
NND 80-SXR	15	Visual impairment
NND 80-SXR	3	Dementia, Confusion
NND 80-SXR	1	Disorientation, Hallucinations, Swallowing problem, Admission to nursing home
NND 73-HQZ	7	Anosognosia, Memory impairment, Forgetful, Poor short-term memory, Disorientation, Wandering behavior, Unable to concentrate, Social disinihibition, Changed moods or emotions, Agitation, Aggressive behavior, Anxiety, Depressed mood, Admission to psychiatric hospital, Paranoia, Delusions, Restlessness, Constipation, Activities of daily living impaired
NND 73-HQZ	6	Admission to nursing home
NND 73-HQZ	5	Dementia
NND 73-HQZ	4	Dementia
NND 73-HQZ	3	Dementia
NND 73-HQZ	2	Dementia
NND 73-HQZ	1	Dementia
NND 73-HQZ	0	Dementia
NND 37-DBX	15	Dementia, Forgetful
NND 37-DBX	5	Dementia, Aphasia, Apraxias, Socially inappropriate behavior, Apathy, Constipation, General health deterioration
NND 37-DBX	4	Impaired mobility, Dementia, Disorientation, Sleep disorders, circadian rhythm, Sleep disturbances, Urinary incontinence
NND 37-DBX	3	Markedly reduced dietary intake
NND 37-DBX	2	Dementia, Other urinary problems, Constipation, Markedly reduced dietary intake, Activities of daily living impaired
NND 37-DBX	1	Dementia, Apraxias, Constipation, Markedly reduced dietary intake
NND 37-DBX	0	Constipation, Fatigue, General health deterioration, Markedly reduced dietary intake
NND 20-TVZ	10	Memory impairment, Headache
NND 20-TVZ	8	Amnesia, Apraxias, Apathy
NND 20-TVZ	7	Decreased (fine) motor skills, Impaired mobility, Dementia, Forgetful, Disorientation, Apathy, Anxiety, Headache, Fatigue
NND 20-TVZ	6	Memory impairment, Anxiety, Restlessness, Headache
NND 20-TVZ	5	Impaired mobility, Memory impairment, General health deterioration
NND 20-TVZ	3	Dementia, Memory impairment, Forgetful, Disorientation, Executive dysfunction, Depressed mood, Fatigue, Activities of daily living impaired, Day care, medical
NND 20-TVZ	2	Memory impairment, Amnesia, Agnosia, Anomia, Dysarthria, Social disinihibition, Anxiety, Swallowing problem, General health deterioration, Day care, medical
NND 20-TVZ	1	Memory impairment, Forgetful, Apraxias, Apathy, Aggressive behavior, Anxiety, Depressed mood, Restlessness, Activities of daily living impaired, Admission to nursing home
NND 20-TVZ	0	Tremor, Memory impairment, Confusion, Apraxias, Social disinihibition, Socially inappropriate behavior, Changed moods or emotions, Agitation, Aggressive behavior, Anxiety, Depressed mood, Feeling suicidal, Psychosis, Hallucinations, Delirium, Restlessness, Other urinary problems, Swallowing problem, Seizures, General health deterioration, Cachexia, Markedly reduced dietary intake, Admission to nu…
NND 01-AEG	11	Dementia
NND 17-CCE	6	Dementia, Anosognosia, Memory impairment, Anomia, Verbal impairment, Executive dysfunction, Compulsive behavior
NND 17-CCE	5	Memory impairment, Agnosia, Wandering behavior, Confusion, Verbal impairment, Executive dysfunction, Changed moods or emotions, General health deterioration
NND 17-CCE	4	Communication impairment, Compulsive behavior, Seizures, Markedly reduced dietary intake, Admission to nursing home
NND 17-CCE	3	Muscle spasticity, Seizures, Weight loss
NND 17-CCE	2	Seizures
NND 17-CCE	1	Dementia, Urinary incontinence, Seizures
NND 95-OVX	8	Dementia, Memory impairment, Disorientation, Unable to concentrate, Apathy, Compulsive behavior, Changed moods or emotions, Depressed mood, Other urinary problems, General health deterioration, Weight loss, Markedly reduced dietary intake
NND 95-OVX	5	Aggressive behavior, Day care, medical
NND 95-OVX	3	Dementia, Memory impairment, Agnosia, Disorientation, Apraxias, Unable to concentrate, Socially inappropriate behavior, Compulsive behavior, Depressed mood, Admission to psychiatric hospital, Hallucinations, Delirium, Restlessness, Seizures, General health deterioration, Admission to nursing home
NND 95-OVX	2	Aggressive behavior, Restlessness, Constipation, Seizures, Fatigue, Weight loss, Markedly reduced dietary intake
NND 95-OVX	0	Restlessness
NND 71-EHZ	5	Positive sensory symptoms, Visual impairment
NND 71-EHZ	1	Muscle weakness, Impaired mobility, Dementia, Anosognosia, Memory impairment, Disorientation, Executive dysfunction, Socially inappropriate behavior, Urinary incontinence, Admission to nursing home
NND 61-SBL	Unknown	Swallowing problem, General health deterioration, Markedly reduced dietary intake
NND 61-SBL	11	Dementia
NND 61-SBL	8	Dementia
NND 61-SBL	5	Disorientation, Unable to concentrate, Apathy, Compulsive behavior, Changed moods or emotions, Agitation, Day care, medical
NND 61-SBL	4	Anosognosia, Memory impairment, Poor short-term memory, Disorientation, Aphasia, Anomia, Verbal impairment, Apraxias, Social disinihibition, Compulsive behavior, Changed moods or emotions, Agitation, Anxiety, Depressed mood
NND 61-SBL	3	Muscle spasticity, Hyperreflexia and other pathological reflexes, Muscle rigidity, Memory impairment, Confusion, Aphasia, Compulsive behavior, Agitation, Aggressive behavior, Psychosis, Hallucinations, Delirium, Seizures, Weight loss, Markedly reduced dietary intake, Admission to nursing home
NND 08-XVO	5	Dementia
NND 08-XVO	3	Dementia, Memory impairment, Poor short-term memory, Disorientation, Day care, medical
NND 08-XVO	2	Admission to nursing home
NND 78-GWE	13	Hyperreflexia and other pathological reflexes, Positive sensory symptoms, Tremor, Visual impairment, Fatigue
NND 78-GWE	12	Changed moods or emotions
NND 78-GWE	10	Memory impairment
NND 78-GWE	9	Memory impairment
NND 78-GWE	7	Dementia, Memory impairment, Forgetful, Anomia, Sleep disturbances, Headache
NND 78-GWE	6	Muscle weakness, Impaired mobility, Stress
NND 78-GWE	5	Positive sensory symptoms, Dementia, Memory impairment, Forgetful, Activities of daily living impaired
NND 78-GWE	4	Hyperreflexia and other pathological reflexes, Dementia, Memory impairment, Forgetful, Disorientation, Compulsive behavior, Depressed mood, Paranoia
NND 78-GWE	2	Poor short-term memory, Disorientation, Wandering behavior, Socially inappropriate behavior, Compulsive behavior, Agitation, Anxiety, Depressed mood, Sleep disorders, circadian rhythm, Admission to nursing home
NND 78-GWE	1	Aggressive behavior
NND 78-GWE	0	Dementia, Socially inappropriate behavior, Aggressive behavior, General health deterioration, Cachexia, Markedly reduced dietary intake, Activities of daily living impaired
NND 87-WTC	20	Depressed mood
NND 87-WTC	14	Anxiety
NND 87-WTC	9	Vertigo
NND 87-WTC	8	Weight loss
NND 87-WTC	5	Memory impairment, Unable to concentrate, Compulsive behavior, Anxiety, Depressed mood, Delirium, Sleep disturbances
NND 87-WTC	4	Hyperreflexia and other pathological reflexes, Parkinsonism, Tremor, Bradykinesia, Muscle rigidity, Seizures, Admission to nursing home
NND 87-WTC	3	Anxiety, Constipation
NND 87-WTC	1	Parkinsonism, Decreased (fine) motor skills, Impaired mobility, Anosognosia, Memory impairment, Amnesia, Disorientation, Confusion, Aphasia, Anomia, Apraxias, Compulsive behavior, Anxiety, Delusions, Delirium, Admission to nursing home
NND 87-WTC	0	Changed moods or emotions, Depressed mood, Paranoia, Hallucinations, Restlessness, Fatigue, General health deterioration, Cachexia, Markedly reduced dietary intake
NND 75-AXG	21	Memory impairment, Seizures
NND 75-AXG	10	Unable to concentrate
NND 75-AXG	5	Memory impairment, Seizures
NND 75-AXG	3	Memory impairment
NND 75-AXG	2	Tremor, Dementia, Memory impairment, Disorientation, Dysarthria, Apraxias, Executive dysfunction, Fatigue
NND 75-AXG	1	Dementia, Memory impairment, Poor short-term memory, Anxiety
NND 75-AXG	0	Dementia, Memory impairment, Wandering behavior, Aphasia, Apathy, Aggressive behavior, Anxiety, Fatigue, General health deterioration, Day care, medical
NND 88-YQZ	8	Dementia, Disorientation, Dysarthria
NND 88-YQZ	0	Hyperreflexia and other pathological reflexes, Compulsive behavior, Anxiety, Restlessness, Seizures, Markedly reduced dietary intake, Admission to nursing home
NND 60-NTC	11	Amnesia
NND 60-NTC	2	Dementia, Disorientation, Admission to nursing home
NND 60-NTC	1	Impaired mobility, Anxiety, Fatigue, General health deterioration
NND 60-NTC	0	Impaired mobility, Anxiety, General health deterioration
NND 24-MZI	14	Memory impairment, Unable to concentrate, Headache, Fatigue
NND 24-MZI	13	Memory impairment
NND 24-MZI	12	Vertigo, Dementia
NND 24-MZI	11	Seizures
NND 24-MZI	10	Memory impairment
NND 24-MZI	9	Hearing problem
NND 24-MZI	8	Verbal impairment
NND 24-MZI	7	Seizures
NND 24-MZI	6	Hypotension, orthostatic, Fatigue
NND 24-MZI	5	Anosognosia, Façade behavior, Poor short-term memory, Agnosia, Disorientation, Aphasia, Executive dysfunction, Socially inappropriate behavior, Agitation, Activities of daily living impaired
NND 24-MZI	4	Aphasia, Agitation, Aggressive behavior, Sleep disturbances
NND 24-MZI	3	Impaired mobility, Apraxias, Socially inappropriate behavior, Compulsive behavior, Agitation, Aggressive behavior, Sleep disorders, circadian rhythm
NND 24-MZI	2	Muscle rigidity, Impaired mobility, Anosognosia, Agnosia, Wandering behavior, Apraxias, Socially inappropriate behavior, Hyperorality, Agitation, Aggressive behavior, Restlessness, Urinary incontinence, Seizures, Markedly reduced dietary intake, Activities of daily living impaired
NND 24-MZI	1	Muscle spasticity, Muscle rigidity, Wandering behavior, Hyperorality, Aggressive behavior, Seizures, Fatigue, Activities of daily living impaired
NND 24-MZI	0	Bradykinesia, Frequent falls, Impaired mobility, Wandering behavior, Communication impairment, Aggressive behavior, Seizures, Activities of daily living impaired
NND 26-LBL	13	Dementia
NND 26-LBL	5	Memory impairment, Amnesia, Delirium
NND 26-LBL	3	Muscle weakness, Hyperreflexia and other pathological reflexes, Parkinsonism, Expressionless face, Muscle rigidity, Dementia, Anosognosia, Memory impairment, Amnesia, Disorientation, Apraxias, Aggressive behavior, Stress, Anxiety, Depressed mood, Sleep disturbances, Restlessness, Urinary incontinence, General health deterioration, Activities of daily living impaired, Admission to nursing home
NND 68-TJD	13	Amnesia, Forgetful, Communication impairment, Restlessness
NND 68-TJD	7	Dementia, Bradyphrenia, Anosognosia, Amnesia, Forgetful, Agnosia, Communication impairment, Unable to concentrate, Depressed mood
NND 68-TJD	6	Dementia, Anosognosia, Façade behavior, Memory impairment, Poor short-term memory, Communication impairment, Depressed mood
NND 68-TJD	5	Anosognosia, Façade behavior, Day care, medical, Admission to nursing home
NND 68-TJD	4	Façade behavior, Anomia, Communication impairment, Executive dysfunction, Compulsive behavior, Changed moods or emotions, Aggressive behavior, Restlessness, General health deterioration, Admission to nursing home
NND 68-TJD	3	Muscle rigidity, Dementia, Disorientation, Confusion, Apraxias, Unable to concentrate, Anxiety, Sleep disturbances, Restlessness, Urinary incontinence, General health deterioration
NND 68-TJD	2	Changed moods or emotions, Anxiety, Restlessness, General health deterioration
NND 68-TJD	1	Positive sensory symptoms, Impaired mobility, Dementia, Agitation, Aggressive behavior, Anxiety, Constipation, Fatigue, Weight loss, Activities of daily living impaired
NND 68-TJD	0	Frequent falls, Socially inappropriate behavior, Anxiety, Restlessness, Fatigue, Weight loss, Markedly reduced dietary intake
NND 00-AJP	9	Dementia, Memory impairment, Unable to concentrate, Apathy, Depressed mood, Fatigue
NND 00-AJP	8	Anxiety, Sleep disturbances, Fatigue
NND 00-AJP	6	Dementia, Memory impairment, Disorientation, Wandering behavior, Anomia, Apraxias, Executive dysfunction, Compulsive behavior, Depressed mood, Paranoia
NND 00-AJP	5	Façade behavior, Memory impairment, Poor short-term memory, Disorientation, Executive dysfunction, Fatigue
NND 00-AJP	2	Impaired mobility, Disorientation, Urinary incontinence, Fatigue
NND 00-AJP	1	Impaired mobility, Poor short-term memory, Disorientation, Urinary incontinence, Headache
NND 00-AJP	0	Impaired mobility, Dementia, Anosognosia, Memory impairment, Agnosia, Disorientation, Executive dysfunction, Compulsive behavior, Urinary incontinence, Headache, General health deterioration, Markedly reduced dietary intake, Activities of daily living impaired, Admission to nursing home
NND 07-UYQ	Unknown	Anosognosia, Memory impairment, Disorientation, Changed moods or emotions, Agitation, Aggressive behavior, Sleep disorders, circadian rhythm, Admission to nursing home
NND 07-UYQ	14	Fatigue
NND 07-UYQ	13	Positive sensory symptoms, Communication impairment, Changed moods or emotions, Headache
NND 07-UYQ	8	Poor short-term memory, Disorientation
NND 07-UYQ	7	Fatigue
NND 07-UYQ	6	Dementia, Memory impairment
NND 07-UYQ	4	Dementia
NND 07-UYQ	2	Dementia, Memory impairment
NND 20-VDH	9	Forgetful, General health deterioration
NND 20-VDH	6	Dementia
NND 20-VDH	5	Admission to nursing home
NND 20-VDH	4	Equilibration disorder, Decreased (fine) motor skills, Impaired mobility, Dementia, Anosognosia, Memory impairment, Forgetful, Poor short-term memory, Agnosia, Disorientation, Confusion, Communication impairment, Visual impairment, Fatigue, Weight loss, Markedly reduced dietary intake, Activities of daily living impaired, Admission to nursing home
NND 20-VDH	3	Dementia, Socially inappropriate behavior, Markedly reduced dietary intake
NND 20-VDH	2	Muscle weakness, Muscle rigidity, Impaired mobility, Dementia, Executive dysfunction, Aggressive behavior, Anxiety, General health deterioration, Activities of daily living impaired
NND 20-VDH	1	Muscle weakness, Dementia, Confusion, Verbal impairment, Socially inappropriate behavior, Aggressive behavior, Seizures, Fatigue, Markedly reduced dietary intake
NND 20-VDH	0	Muscle weakness, Other urinary problems, Constipation, General health deterioration, Markedly reduced dietary intake
NND 61-PCT	16	Poor short-term memory, Unable to concentrate
NND 61-PCT	10	Memory impairment, Agnosia, Aphasia, Dysarthria, Apraxias, Unable to concentrate
NND 61-PCT	6	Muscle weakness, Hyperreflexia and other pathological reflexes, Positive sensory symptoms, Loss of coordination, Dementia, Aphasia, Anomia, Verbal impairment, Depressed mood, Visual impairment, Urinary incontinence, Seizures, Headache, Markedly reduced dietary intake, Activities of daily living impaired, Admission to nursing home
NND 61-PCT	5	Anomia, Paranoia, Urinary incontinence, Seizures, Markedly reduced dietary intake
NND 61-PCT	4	Muscle weakness, Impaired mobility, Forgetful, Verbal impairment, Compulsive behavior, Changed moods or emotions, Depressed mood, Restlessness, Seizures, Fatigue, General health deterioration, Weight loss, Markedly reduced dietary intake, Activities of daily living impaired
NND 61-PCT	3	Bradykinesia, Depressed mood, Sleep disturbances, Restlessness, Fatigue, Weight loss
NND 61-PCT	2	Negative sensory symptoms, Muscle rigidity, Impaired mobility, Anosognosia, Verbal impairment, Compulsive behavior, Changed moods or emotions, Anxiety, Restlessness, Urinary incontinence, Seizures, Fatigue, Markedly reduced dietary intake
NND 61-PCT	1	Muscle spasticity, Compulsive behavior, Sleep disturbances, Swallowing problem, Seizures, Fatigue
NND 61-PCT	0	Seizures, Fatigue, General health deterioration, Markedly reduced dietary intake
NND 13-MFG	13	Forgetful, Confusion
NND 13-MFG	8	Dementia, Memory impairment, Poor short-term memory, Disorientation, Changed moods or emotions, Aggressive behavior, Restlessness, General health deterioration
NND 06-EEE	13	Restlessness
NND 06-EEE	9	Muscle weakness, Hyperreflexia and other pathological reflexes, Positive sensory symptoms
[truncated: 18,281 more rows]

[truncated: 12 more sheets: S5 previous work, S6 P-values, S7 MAIN temporal, S8 merged DEM temporal, S9 PD+ temporal, S10 MS+ temporal, S11 PSYCHIATRIC temporal, S12 MAIN observational, S13 merged DEM observational, S14 PD+ observational, S15 MS+ observational, S16 PSYCHIATRIC observational]
